# Supplementary material for: Structure and function of the EA1 surface layer of Bacillus anthracis
Source: Nat Commun. 2023 Nov 3;14:7051. doi: 10.1038/s41467-023-42826-x (PMC10624894; doi:10.1038/s41467-023-42826-x)
Supplement: Supplementary file 4 — Source Data [file 41467_2023_42826_MOESM4_ESM.xlsx]

## Sheet: Figure 1b
elution volume	FL	AD	Ladder
0.013	0.843	9.912	-12.297
0.0216667	4.753	9.912	-12.297
0.026	4.753	12.2	-12.297
0.0346667	4.753	12.2	-12.297
0.0433334	4.753	12.2	-12.297
0.0520001	4.859	12.404	-12.297
0.0606668	4.859	12.404	-13.561
0.0693334	4.859	12.404	-13.561
0.0780001	4.272	12.42	-13.561
0.0871001	4.272	12.42	-13.561
0.0953335	4.272	12.42	-13.561
0.104	2.43	11.931	-13.561
0.112667	2.43	11.931	-16.22
0.121334	2.43	11.931	-16.22
0.13	-0.573	11.931	-16.22
0.138667	-0.573	10.747	-16.22
0.147334	-0.573	10.747	-16.22
0.156	-3.216	8.821	-16.22
0.164667	-3.216	8.821	-16.22
0.173767	-3.216	8.821	-23.093
0.182	-4.905	8.821	-23.093
0.190667	-4.905	6.726	-23.093
0.199334	-4.905	6.726	-23.093
0.208	-5.734	5.017	-23.093
0.216667	-5.734	5.017	-23.093
0.225334	-5.734	5.017	-23.093
0.234	-5.983	3.877	-25.397
0.242667	-5.983	3.877	-25.397
0.251334	-5.983	3.877	-25.397
0.264334	-5.864	3.217	-25.397
0.268667	-5.864	3.217	-25.397
0.277334	-5.864	3.217	-25.397
0.286	-5.503	2.95	-25.397
0.294667	-5.503	2.95	-25.19
0.303334	-5.503	2.95	-25.19
0.312	-5.014	2.95	-25.19
0.320667	-5.014	2.944	-25.19
0.329334	-5.014	2.944	-25.19
0.338	-4.508	2.944	-25.19
0.347317	-4.508	3.132	-25.19
0.355334	-4.508	3.132	-24.132
0.364	-3.991	3.408	-24.132
0.372667	-3.991	3.408	-24.132
0.381334	-3.991	3.408	-24.132
0.39	-3.455	3.408	-24.132
0.398667	-3.455	3.75	-24.132
0.407334	-3.455	3.75	-24.132
0.416001	-2.973	4.13	-22.931
0.424667	-2.973	4.13	-22.931
0.434417	-2.973	4.13	-22.931
0.442001	-2.534	4.483	-22.931
0.450667	-2.534	4.483	-22.931
0.459334	-2.534	4.483	-22.931
0.468001	-2.124	4.86	-22.931
0.476667	-2.124	4.86	-21.688
0.485334	-2.124	4.86	-21.688
0.494001	-1.728	5.226	-21.688
0.502667	-1.728	5.226	-21.688
0.511334	-1.728	5.226	-21.688
0.521084	-1.329	5.612	-21.688
0.528667	-1.329	5.612	-21.688
0.537334	-1.329	5.612	-19.951
0.546001	-0.912	6.016	-19.951
0.554668	-0.912	6.016	-19.951
0.563334	-0.912	6.016	-19.951
0.572001	-0.527	6.016	-19.951
0.580668	-0.527	6.402	-19.951
0.589334	-0.527	6.402	-19.951
0.598001	-0.181	6.762	-18.835
0.611001	-0.181	6.762	-18.835
0.615334	-0.181	6.762	-18.835
0.624001	0.222	7.125	-18.835
0.632668	0.222	7.125	-18.835
0.641334	0.222	7.125	-18.835
0.650001	0.611	7.47	-18.835
0.658668	0.611	7.47	-17.564
0.667335	0.611	7.47	-17.564
0.676001	0.998	7.857	-17.564
0.684668	0.998	7.857	-17.564
0.694851	0.998	7.857	-17.564
0.702001	1.511	8.194	-17.564
0.710668	1.511	8.194	-17.564
0.719335	1.511	8.194	-16.376
0.728002	2.135	8.49	-16.376
0.736668	2.135	8.49	-16.376
0.745335	2.135	8.49	-16.376
0.754002	2.763	8.807	-16.376
0.762668	2.763	8.807	-16.376
0.771335	2.763	8.807	-16.376
0.784335	3.275	9.142	-15.289
0.788668	3.275	9.142	-15.289
0.797335	3.275	9.142	-15.289
0.806002	3.747	9.408	-15.289
0.814669	3.747	9.408	-15.289
0.823335	3.747	9.408	-15.289
0.832002	4.189	9.756	-14.309
0.840669	4.189	9.756	-14.309
0.849335	4.189	9.756	-14.309
0.858002	4.558	9.756	-14.309
0.867535	4.558	10.097	-14.309
0.875335	4.558	10.097	-14.309
0.884002	4.93	10.097	-14.309
0.892669	4.93	10.438	-13.584
0.901336	4.93	10.438	-13.584
0.910002	5.194	10.438	-13.584
0.918669	5.194	10.722	-13.584
0.927336	5.194	10.722	-13.584
0.936002	5.388	10.722	-13.584
0.944669	5.388	10.944	-13.584
0.957669	5.388	10.944	-13.266
0.962003	5.566	10.944	-13.266
0.970669	5.566	11.136	-13.266
0.979336	5.566	11.136	-13.266
0.988003	5.711	11.136	-13.266
0.996669	5.711	11.317	-13.266
0.996669	5.711	11.317	-13.266
0.996669	5.84	11.317	-13.358
0.996669	5.84	11.476	-13.358
0.996669	5.84	11.476	-13.358
0.996669	5.906	11.476	-13.358
0.996669	5.906	11.605	-13.615
0.996669	5.906	11.605	-13.615
1.0114	5.923	11.605	-13.615
1.01959	5.923	11.685	-13.615
1.0241	5.923	11.685	-13.615
1.02895	5.904	11.685	-13.615
1.03658	5.904	11.774	-13.615
1.04317	5.904	11.774	-13.615
1.04772	5.872	11.774	-13.615
1.05045	5.872	11.831	-13.615
1.05357	5.872	11.831	-13.615
1.06085	5.833	11.831	-13.615
1.06895	5.833	11.9	-13.615
1.07368	5.833	11.9	-13.615
1.07649	5.772	11.9	-13.615
1.07957	5.772	11.978	-14.414
1.08685	5.772	11.978	-14.414
1.09274	5.737	11.978	-14.414
1.0976	5.737	12.049	-14.414
1.10037	5.737	12.049	-14.414
1.10349	5.708	12.049	-14.414
1.11043	5.708	12.071	-14.414
1.11779	5.708	12.071	-14.414
1.12572	5.615	12.071	-14.414
1.12845	5.615	12.081	-14.414
1.13157	5.615	12.081	-14.414
1.13781	5.559	12.081	-16.993
1.1434	5.559	12.121	-16.993
1.14882	5.559	12.121	-16.993
1.15203	5.491	12.121	-16.993
1.15584	5.491	12.101	-16.993
1.16312	5.491	12.101	-16.993
1.17127	5.423	12.101	-16.993
1.17734	5.423	12.099	-16.993
1.18046	5.423	12.099	-16.993
1.18392	5.414	12.099	-16.993
1.19051	5.414	12.108	-16.993
1.19502	5.414	12.108	-16.993
1.19957	5.35	12.108	-18.879
1.2023	5.35	12.085	-18.879
1.20576	5.35	12.085	-18.879
1.2127	5.292	12.085	-18.879
1.22201	5.292	12.044	-18.879
1.22696	5.292	12.044	-18.879
1.23003	5.225	12.044	-18.879
1.23385	5.225	12.006	-18.879
1.24078	5.225	12.006	-18.879
1.24563	5.09	12.006	-18.879
1.25053	5.09	11.952	-18.879
1.2543	5.09	11.952	-18.879
1.25742	5.041	11.952	-19.744
1.2647	5.041	11.898	-19.744
1.27415	5.041	11.898	-19.744
1.27961	4.989	11.898	-19.744
1.28238	4.989	11.895	-19.744
1.29057	4.989	11.895	-19.744
1.29924	4.966	11.895	-19.744
1.30791	4.966	11.824	-19.744
1.31657	4.966	11.824	-19.744
1.32524	4.966	11.824	-19.839
1.33391	4.928	11.797	-19.839
1.34253	4.928	11.797	-19.839
1.35553	4.852	11.797	-19.839
1.35987	4.852	11.77	-19.839
1.36853	4.852	11.77	-19.839
1.3772	4.852	11.77	-19.7
1.38587	4.797	11.691	-19.7
1.39453	4.797	11.691	-19.7
1.4032	4.797	11.691	-19.7
1.41187	4.717	11.645	-19.7
1.42054	4.717	11.645	-19.7
1.4292	4.717	11.645	-19.7
1.43891	4.677	11.598	-19.414
1.44654	4.677	11.598	-19.414
1.4552	4.677	11.598	-19.414
1.46387	4.672	11.573	-19.414
1.47254	4.672	11.573	-19.414
1.48121	4.672	11.573	-19.414
1.48987	4.635	11.524	-19.414
1.49854	4.635	11.524	-19.076
1.50721	4.635	11.524	-19.076
1.51588	4.553	11.459	-19.076
1.52554	4.553	11.459	-19.076
1.53321	4.553	11.459	-19.076
1.54188	4.492	11.424	-19.076
1.55054	4.492	11.424	-19.076
1.55921	4.492	11.424	-18.6
1.56788	4.386	11.364	-18.6
1.57655	4.386	11.364	-18.6
1.58521	4.386	11.364	-18.6
1.59388	4.349	11.342	-18.6
1.60688	4.349	11.342	-18.6
1.61602	4.349	11.342	-18.6
1.62114	4.266	11.323	-17.888
1.62855	4.266	11.323	-17.888
1.63722	4.266	11.323	-17.888
1.64588	4.223	11.268	-17.888
1.65455	4.223	11.268	-17.888
1.66322	4.223	11.268	-17.888
1.67188	4.153	11.218	-17.888
1.68597	4.153	11.218	-17.376
1.69355	4.153	11.218	-17.376
1.70265	4.077	11.165	-17.376
1.70655	4.077	11.165	-17.376
1.71522	4.077	11.165	-17.376
1.72389	4.001	11.151	-17.376
1.73255	4.001	11.151	-17.376
1.74122	4.001	11.151	-17.198
1.74989	3.938	11.117	-17.198
1.75856	3.938	11.117	-17.198
1.76722	3.938	11.117	-17.198
1.77589	3.886	11.086	-17.198
1.78586	3.886	11.086	-17.198
1.79322	3.886	11.086	-17.198
1.80189	3.812	11.057	-17.007
1.81056	3.812	11.057	-17.007
1.81923	3.812	11.057	-17.007
1.82789	3.779	11.02	-17.007
1.83656	3.779	11.02	-17.007
1.84523	3.779	11.02	-17.007
1.8539	3.774	10.985	-17.007
1.86256	3.774	10.985	-16.94
1.87283	3.774	10.985	-16.94
1.8799	3.741	10.953	-16.94
1.88856	3.741	10.953	-16.94
1.89723	3.741	10.953	-16.94
1.9059	3.689	10.873	-16.94
1.91457	3.689	10.873	-16.94
1.92323	3.689	10.873	-17.089
1.9319	3.643	10.768	-17.089
1.94057	3.643	10.768	-17.089
1.94923	3.643	10.768	-17.089
1.96223	3.627	10.763	-17.089
1.96657	3.627	10.763	-17.089
1.97524	3.627	10.763	-17.089
1.9839	3.606	10.735	-17.322
1.99257	3.606	10.735	-17.322
2.00124	3.606	10.735	-17.322
2.0099	3.549	10.755	-17.322
2.01857	3.549	10.755	-17.322
2.02724	3.549	10.755	-17.322
2.03591	3.526	10.741	-17.562
2.04626	3.526	10.741	-17.562
2.05324	3.526	10.741	-17.562
2.06191	3.48	10.724	-17.562
2.07057	3.48	10.724	-17.562
2.07924	3.48	10.724	-17.562
2.08791	3.452	10.692	-17.562
2.09653	3.452	10.692	-17.813
2.1052	3.452	10.692	-17.813
2.11387	3.372	10.683	-17.813
2.12253	3.372	10.683	-17.813
2.13553	3.372	10.683	-17.813
2.13987	3.344	10.654	-17.813
2.14854	3.344	10.654	-17.813
2.1572	3.344	10.654	-17.992
2.16587	3.309	10.643	-17.992
2.17454	3.309	10.643	-17.992
2.1832	3.309	10.643	-17.992
2.19187	3.307	10.606	-17.992
2.20054	3.307	10.606	-17.992
2.2092	3.307	10.606	-17.992
2.21917	3.268	10.566	-18.185
2.22654	3.268	10.566	-18.185
2.23521	3.268	10.566	-18.185
2.24387	3.245	10.568	-18.185
2.25254	3.245	10.568	-18.185
2.26121	3.245	10.568	-18.185
2.26987	3.234	10.531	-18.185
2.27854	3.234	10.531	-18.358
2.28721	3.234	10.531	-18.358
2.29588	3.183	10.482	-18.358
2.30584	3.183	10.482	-18.358
2.31321	3.183	10.482	-18.358
2.32188	3.187	10.412	-18.358
2.33054	3.187	10.412	-18.358
2.33921	3.187	10.412	-18.533
2.34788	3.185	10.365	-18.533
2.35655	3.185	10.365	-18.533
2.36521	3.185	10.338	-18.533
2.37388	3.144	10.338	-18.533
2.38255	3.144	10.338	-18.533
2.39251	3.144	10.338	-18.533
2.39988	3.075	10.312	-18.762
2.40855	3.075	10.312	-18.762
2.41722	3.075	10.312	-18.762
2.42588	3.042	10.287	-18.762
2.43455	3.042	10.287	-18.762
2.44322	3.042	10.287	-18.762
2.45188	2.989	10.216	-18.762
2.46055	2.989	10.216	-18.934
2.46922	2.989	10.216	-18.934
2.48222	2.945	10.174	-18.934
2.48655	2.945	10.174	-18.934
2.49522	2.945	10.174	-18.934
2.50389	2.939	10.149	-18.934
2.5126	2.939	10.149	-18.934
2.52122	2.939	10.149	-19.077
2.52989	2.913	10.136	-19.077
2.53855	2.913	10.136	-19.077
2.54722	2.913	10.136	-19.077
2.55589	2.886	10.111	-19.077
2.56889	2.886	10.111	-19.077
2.57322	2.886	10.111	-19.227
2.58189	2.837	10.115	-19.227
2.59056	2.837	10.115	-19.227
2.59922	2.837	10.115	-19.227
2.60793	2.818	10.087	-19.227
2.61656	2.818	10.087	-19.227
2.62523	2.818	10.087	-19.227
2.63389	2.776	10.074	-19.227
2.64256	2.776	10.074	-19.372
2.65556	2.776	10.074	-19.372
2.65989	2.751	10.032	-19.372
2.66856	2.751	10.032	-19.372
2.67723	2.751	10.032	-19.372
2.6859	2.732	9.99	-19.372
2.69456	2.732	9.99	-19.372
2.70323	2.732	9.99	-19.491
2.7119	2.731	9.977	-19.491
2.72056	2.731	9.977	-19.491
2.72923	2.731	9.977	-19.491
2.74223	2.709	9.962	-19.491
2.74656	2.709	9.962	-19.491
2.75523	2.709	9.962	-19.602
2.7639	2.704	9.932	-19.602
2.77257	2.704	9.932	-19.602
2.78123	2.704	9.932	-19.602
2.7899	2.667	9.908	-19.602
2.79857	2.667	9.908	-19.602
2.80723	2.667	9.908	-19.602
2.8159	2.647	9.865	-19.707
2.8289	2.647	9.865	-19.707
2.83323	2.647	9.865	-19.707
2.8419	2.639	9.819	-19.707
2.85053	2.639	9.819	-19.707
2.85919	2.639	9.819	-19.707
2.86786	2.626	9.786	-19.707
2.87653	2.626	9.786	-19.861
2.88519	2.626	9.786	-19.861
2.89386	2.609	9.724	-19.861
2.90253	2.609	9.724	-19.861
2.91553	2.609	9.724	-19.861
2.91986	2.59	9.703	-19.861
2.92853	2.59	9.703	-19.861
2.9372	2.59	9.703	-19.975
2.94586	2.592	9.675	-19.975
2.95453	2.592	9.675	-19.975
2.9632	2.592	9.675	-19.975
2.97186	2.603	9.661	-19.975
2.98053	2.603	9.661	-19.975
2.9892	2.603	9.661	-19.975
3.0022	2.594	9.642	-20.131
3.00653	2.594	9.642	-20.131
3.0152	2.594	9.642	-20.131
3.02387	2.59	9.634	-20.131
3.03253	2.59	9.634	-20.131
3.0412	2.59	9.634	-20.131
3.04987	2.57	9.637	-20.131
3.05854	2.57	9.637	-20.256
3.0672	2.57	9.637	-20.256
3.07587	2.546	9.661	-20.256
3.08887	2.546	9.661	-20.256
3.0932	2.546	9.661	-20.256
3.10187	2.565	9.688	-20.256
3.11054	2.565	9.688	-20.256
3.1192	2.565	9.688	-20.462
3.12787	2.507	9.679	-20.462
3.13654	2.507	9.679	-20.462
3.14521	2.507	9.679	-20.462
3.15387	2.493	9.656	-20.462
3.16254	2.493	9.656	-20.462
3.17554	2.493	9.656	-20.557
3.17987	2.448	9.631	-20.557
3.18854	2.448	9.631	-20.557
3.19721	2.448	9.631	-20.557
3.20588	2.401	9.625	-20.557
3.21454	2.401	9.625	-20.557
3.22321	2.401	9.625	-20.557
3.23188	2.419	9.628	-20.557
3.24054	2.419	9.628	-20.646
3.24921	2.419	9.628	-20.646
3.26221	2.393	9.608	-20.646
3.26654	2.393	9.608	-20.646
3.27521	2.393	9.608	-20.646
3.28388	2.354	9.6	-20.646
3.29255	2.354	9.6	-20.646
3.30121	2.354	9.6	-20.696
3.30988	2.312	9.607	-20.696
3.31855	2.312	9.607	-20.696
3.32721	2.312	9.607	-20.696
3.33588	2.286	9.588	-20.696
3.34888	2.286	9.588	-20.696
3.35322	2.286	9.588	-20.839
3.36188	2.272	9.553	-20.839
3.37055	2.272	9.553	-20.839
3.37922	2.272	9.553	-20.839
3.38788	2.244	9.553	-20.839
3.39655	2.244	9.553	-20.839
3.40522	2.244	9.553	-20.839
3.41389	2.233	9.541	-20.95
3.42255	2.233	9.541	-20.95
3.43555	2.233	9.541	-20.95
3.43989	2.249	9.541	-20.95
3.44855	2.249	9.506	-20.95
3.45722	2.249	9.506	-20.95
3.46589	2.273	9.499	-20.95
3.47455	2.273	9.499	-21.027
3.48322	2.273	9.499	-21.027
3.49189	2.269	9.494	-21.027
3.50056	2.269	9.494	-21.027
3.50922	2.269	9.494	-21.027
3.51915	2.246	9.455	-21.027
3.52656	2.246	9.455	-21.027
3.53522	2.246	9.455	-21.108
3.54389	2.211	9.435	-21.108
3.55256	2.211	9.435	-21.108
3.56123	2.211	9.435	-21.108
3.56989	2.212	9.433	-21.108
3.57856	2.212	9.433	-21.108
3.58723	2.212	9.433	-21.108
3.59589	2.219	9.433	-21.178
3.60616	2.219	9.405	-21.178
3.61318	2.219	9.405	-21.178
3.62185	2.215	9.405	-21.178
3.63052	2.215	9.378	-21.178
3.63919	2.215	9.378	-21.178
3.64785	2.2	9.368	-21.178
3.65652	2.2	9.368	-21.252
3.66519	2.2	9.368	-21.252
3.67385	2.207	9.346	-21.252
3.68252	2.207	9.346	-21.252
3.69249	2.207	9.346	-21.252
3.69986	2.208	9.346	-21.252
3.70852	2.208	9.343	-21.252
3.71719	2.208	9.343	-21.379
3.72586	2.24	9.343	-21.379
3.73452	2.24	9.359	-21.379
3.74319	2.24	9.359	-21.379
3.75186	2.229	9.362	-21.379
3.76053	2.229	9.362	-21.379
3.76919	2.229	9.362	-21.379
3.77916	2.222	9.34	-21.411
3.78653	2.222	9.34	-21.411
3.79519	2.222	9.34	-21.411
3.80386	2.205	9.278	-21.411
3.81253	2.205	9.278	-21.411
3.82119	2.205	9.278	-21.411
3.82986	2.203	9.267	-21.411
3.83853	2.203	9.267	-21.435
3.8472	2.203	9.267	-21.435
3.85586	2.193	9.228	-21.435
3.86592	2.193	9.228	-21.435
3.8732	2.193	9.228	-21.435
3.88186	2.18	9.255	-21.435
3.89053	2.18	9.255	-21.435
3.8992	2.18	9.255	-21.5
3.90787	2.185	9.253	-21.5
3.91653	2.185	9.253	-21.5
3.9252	2.185	9.253	-21.5
3.93387	2.144	9.231	-21.5
3.94253	2.144	9.231	-21.5
3.9525	2.144	9.231	-21.5
3.95987	2.122	9.238	-21.551
3.96854	2.122	9.238	-21.551
3.9772	2.122	9.238	-21.551
3.98587	2.102	9.238	-21.551
3.99454	2.102	9.262	-21.551
4.0032	2.102	9.262	-21.551
4.01187	2.069	9.235	-21.551
4.02054	2.069	9.235	-21.658
4.0292	2.069	9.235	-21.658
4.03952	2.062	9.178	-21.658
4.04654	2.062	9.178	-21.658
4.05521	2.062	9.178	-21.658
4.06387	2.061	9.149	-21.658
4.07254	2.061	9.149	-21.658
4.08121	2.061	9.149	-21.735
4.08987	2.058	9.165	-21.735
4.09854	2.058	9.165	-21.735
4.10721	2.058	9.165	-21.735
4.11588	2.005	9.165	-21.735
4.12615	2.005	9.176	-21.735
4.13321	2.005	9.176	-21.793
4.14188	1.989	9.161	-21.793
4.15054	1.989	9.161	-21.793
4.15921	1.989	9.161	-21.793
4.16788	2.006	9.186	-21.793
4.17654	2.006	9.186	-21.793
4.18521	2.006	9.186	-21.793
4.19388	1.965	9.125	-21.822
4.20255	1.965	9.125	-21.822
4.21282	1.965	9.125	-21.822
4.21988	1.984	9.078	-21.822
4.22855	1.984	9.078	-21.822
4.23721	1.984	9.078	-21.822
4.24588	1.958	9.043	-21.822
4.25455	1.958	9.043	-21.846
4.26322	1.958	9.043	-21.846
4.27188	1.947	9.041	-21.846
4.28055	1.947	9.041	-21.846
4.28922	1.947	9.041	-21.846
4.29957	1.915	8.994	-21.846
4.30655	1.915	8.994	-21.846
4.31522	1.915	8.994	-21.891
4.32388	1.945	9.01	-21.891
4.33255	1.945	9.01	-21.891
4.34122	1.945	9.01	-21.891
4.34989	1.945	9.01	-21.891
4.3586	1.945	9.005	-21.891
4.36718	1.945	9.005	-21.891
4.37584	1.951	9.005	-21.872
4.38616	1.951	9.015	-21.872
4.39318	1.951	9.015	-21.872
4.40184	1.923	9.015	-21.872
4.41051	1.923	9.028	-21.872
4.41918	1.923	9.028	-21.872
4.42785	1.921	9.028	-21.872
4.43651	1.921	9.079	-21.844
4.44518	1.921	9.079	-21.844
4.45385	1.924	9.079	-21.844
4.46251	1.924	9.083	-21.844
4.47283	1.924	9.083	-21.844
4.47985	1.902	9.083	-21.844
4.48852	1.902	9.063	-21.844
4.49718	1.902	9.063	-21.82
4.50585	1.902	9.063	-21.82
4.51452	1.902	9.113	-21.82
4.52318	1.902	9.113	-21.82
4.53185	1.912	9.113	-21.82
4.54052	1.912	9.112	-21.82
4.54918	1.912	9.112	-21.82
4.5595	1.902	9.112	-21.924
4.56652	1.902	9.112	-21.924
4.57519	1.902	9.112	-21.924
4.58385	1.886	9.112	-21.924
4.59252	1.886	9.121	-21.924
4.60119	1.886	9.121	-21.924
4.60985	1.891	9.121	-21.924
4.61852	1.891	9.145	-21.933
4.62719	1.891	9.145	-21.933
4.63585	1.866	9.145	-21.933
4.64617	1.866	9.137	-21.933
4.65319	1.866	9.137	-21.933
4.66186	1.887	9.137	-21.933
4.67052	1.887	9.131	-21.933
4.67919	1.887	9.131	-21.933
4.68786	1.899	9.131	-21.933
4.69652	1.899	9.14	-21.933
4.70519	1.899	9.14	-21.933
4.71386	1.879	9.14	-21.933
4.72253	1.879	9.173	-21.933
4.73553	1.879	9.173	-21.964
4.73986	1.847	9.173	-21.964
4.74853	1.847	9.153	-21.964
4.75719	1.847	9.153	-21.964
4.76586	1.815	9.153	-21.964
4.77453	1.815	9.141	-21.964
4.78319	1.815	9.141	-21.964
4.79186	1.778	9.141	-22.051
4.80053	1.778	9.153	-22.051
4.8092	1.778	9.153	-22.051
4.81847	1.75	9.153	-22.051
4.82653	1.75	9.135	-22.051
4.8352	1.75	9.135	-22.051
4.84386	1.756	9.135	-22.051
4.85253	1.756	9.093	-22.145
4.8612	1.756	9.093	-22.145
4.86986	1.688	9.093	-22.145
4.87853	1.688	9.091	-22.145
4.8872	1.688	9.091	-22.145
4.89586	1.677	9.091	-22.145
4.90614	1.677	9.068	-22.145
4.9132	1.677	9.068	-22.157
4.92187	1.706	9.068	-22.157
4.93053	1.706	9.03	-22.157
4.9392	1.706	9.03	-22.157
4.94787	1.704	9.03	-22.157
4.95653	1.704	9.048	-22.157
4.9652	1.704	9.048	-22.157
4.97387	1.707	9.048	-22.228
4.98254	1.707	9.053	-22.228
4.99289	1.707	9.053	-22.228
4.99987	1.728	9.053	-22.228
5.00854	1.728	9.034	-22.228
5.0172	1.728	9.034	-22.228
5.02587	1.728	9.034	-22.228
5.03454	1.714	9.079	-22.299
5.0432	1.714	9.079	-22.299
5.05187	1.714	9.079	-22.299
5.06054	1.73	9.103	-22.299
5.06921	1.73	9.103	-22.299
5.07848	1.73	9.103	-22.299
5.08654	1.701	9.112	-22.299
5.09521	1.701	9.112	-22.359
5.10387	1.701	9.112	-22.359
5.11254	1.709	9.123	-22.359
5.12121	1.709	9.123	-22.359
5.12983	1.684	9.123	-22.359
5.1385	1.684	9.159	-22.359
5.14717	1.684	9.159	-22.359
5.15583	1.684	9.159	-22.425
5.16511	1.686	9.167	-22.425
5.17317	1.686	9.167	-22.425
5.18183	1.686	9.167	-22.425
5.1905	1.681	9.187	-22.425
5.19917	1.681	9.187	-22.425
5.20783	1.681	9.187	-22.425
5.21654	1.693	9.152	-22.52
5.22517	1.693	9.152	-22.52
5.23384	1.693	9.152	-22.52
5.2425	1.672	9.145	-22.52
5.25217	1.672	9.145	-22.52
5.25984	1.672	9.145	-22.52
5.2685	1.687	9.158	-22.52
5.27717	1.687	9.158	-22.543
5.28584	1.687	9.158	-22.543
5.29451	1.67	9.132	-22.543
5.30317	1.67	9.132	-22.543
5.31184	1.67	9.132	-22.543
5.32051	1.673	9.11	-22.543
5.32917	1.673	9.11	-22.543
5.33879	1.673	9.11	-22.567
5.34651	1.685	9.12	-22.567
5.35517	1.685	9.12	-22.567
5.36384	1.685	9.12	-22.567
5.37251	1.71	9.116	-22.567
5.38118	1.71	9.116	-22.567
5.38984	1.71	9.116	-22.567
5.39851	1.723	9.096	-22.565
5.40718	1.723	9.096	-22.565
5.41584	1.723	9.096	-22.565
5.42516	1.699	9.103	-22.565
5.43318	1.699	9.103	-22.565
5.44184	1.699	9.103	-22.565
5.45051	1.689	9.06	-22.565
5.45918	1.689	9.06	-22.611
5.46784	1.689	9.06	-22.611
5.47651	1.743	9.023	-22.611
5.48518	1.743	9.023	-22.611
5.49385	1.743	9.023	-22.611
5.50251	1.727	9.06	-22.611
5.51317	1.727	9.06	-22.718
5.51985	1.727	9.06	-22.718
5.52851	1.699	9.087	-22.718
5.53718	1.699	9.087	-22.718
5.54585	1.699	9.087	-22.718
5.55452	1.678	9.085	-22.718
5.56318	1.678	9.085	-22.718
5.57185	1.678	9.085	-22.755
5.58052	1.677	9.097	-22.755
5.58918	1.677	9.097	-22.755
5.5988	1.677	9.097	-22.755
5.60652	1.683	9.095	-22.755
5.61518	1.683	9.095	-22.755
5.62385	1.683	9.095	-22.755
5.63252	1.688	9.09	-22.834
5.64119	1.688	9.09	-22.834
5.64985	1.688	9.09	-22.834
5.65852	1.691	9.089	-22.834
5.66719	1.691	9.089	-22.834
5.67585	1.691	9.089	-22.834
5.68656	1.645	9.06	-22.834
5.69319	1.645	9.06	-22.884
5.70185	1.645	9.06	-22.884
5.71052	1.662	9.081	-22.884
5.71919	1.662	9.081	-22.884
5.72786	1.662	9.081	-22.884
5.73652	1.675	9.121	-22.884
5.74519	1.675	9.121	-22.884
5.75386	1.675	9.121	-22.933
5.76252	1.72	9.128	-22.933
5.7721	1.72	9.128	-22.933
5.77986	1.72	9.128	-22.933
5.78852	1.693	9.146	-22.933
5.79719	1.693	9.146	-22.933
5.80586	1.693	9.146	-22.933
5.81453	1.689	9.158	-23.058
5.82319	1.689	9.158	-23.058
5.83186	1.689	9.158	-23.058
5.84053	1.658	9.156	-23.058
5.84919	1.658	9.156	-23.058
5.86024	1.658	9.156	-23.058
5.86653	1.641	9.13	-23.058
5.8752	1.641	9.13	-23.111
5.88382	1.641	9.13	-23.111
5.89249	1.677	9.122	-23.111
5.90115	1.677	9.122	-23.111
5.90982	1.677	9.122	-23.111
5.91849	1.661	9.122	-23.111
5.92715	1.661	9.122	-23.111
5.93582	1.661	9.122	-23.189
5.94548	1.647	9.111	-23.189
5.95316	1.647	9.111	-23.189
5.96182	1.647	9.111	-23.189
5.97049	1.64	9.107	-23.189
5.97916	1.64	9.107	-23.189
5.98782	1.64	9.107	-23.189
5.99649	1.638	9.11	-23.129
6.00516	1.638	9.11	-23.129
6.01382	1.638	9.11	-23.129
6.02249	1.637	9.13	-23.129
6.03216	1.637	9.13	-23.129
6.03982	1.637	9.13	-23.129
6.04849	1.656	9.131	-23.129
6.05716	1.656	9.131	-23.195
6.06583	1.656	9.131	-23.195
6.07449	1.619	9.128	-23.195
6.08316	1.619	9.128	-23.195
6.09183	1.619	9.128	-23.195
6.10049	1.594	9.14	-23.195
6.10916	1.594	9.14	-23.195
6.11878	1.594	9.14	-23.295
6.1265	1.605	9.151	-23.295
6.13516	1.605	9.151	-23.295
6.14383	1.605	9.151	-23.295
6.1525	1.621	9.14	-23.295
6.16116	1.621	9.14	-23.295
6.16983	1.621	9.14	-23.308
6.1785	1.574	9.115	-23.308
6.18716	1.574	9.115	-23.308
6.19583	1.574	9.115	-23.308
6.2058	1.577	9.108	-23.308
6.21317	1.577	9.108	-23.308
6.22183	1.577	9.108	-23.308
6.2305	1.569	9.128	-23.325
6.23917	1.569	9.128	-23.325
6.24783	1.569	9.128	-23.325
6.2565	1.577	9.081	-23.325
6.26517	1.577	9.081	-23.325
6.27383	1.577	9.081	-23.325
6.2825	1.601	9.052	-23.325
6.29216	1.601	9.052	-23.347
6.29984	1.601	9.052	-23.347
6.3085	1.611	9.051	-23.347
6.31717	1.611	9.051	-23.347
6.32584	1.611	9.051	-23.347
6.3345	1.621	9.061	-23.347
6.34317	1.621	9.061	-23.347
6.35184	1.621	9.061	-23.364
6.3605	1.612	9.09	-23.364
6.36917	1.612	9.09	-23.364
6.37879	1.612	9.09	-23.364
6.38651	1.601	9.09	-23.364
6.39517	1.601	9.09	-23.364
6.40384	1.601	9.09	-23.364
6.41251	1.589	9.106	-23.419
6.42117	1.589	9.106	-23.419
6.42984	1.589	9.106	-23.419
6.43851	1.595	9.103	-23.419
6.44717	1.595	9.103	-23.419
6.45584	1.595	9.103	-23.419
6.46576	1.598	9.131	-23.419
6.47318	1.598	9.131	-23.519
6.48184	1.598	9.131	-23.519
6.49051	1.587	9.15	-23.519
6.49918	1.587	9.15	-23.519
6.50784	1.587	9.15	-23.519
6.51651	1.576	9.166	-23.519
6.52518	1.576	9.166	-23.519
6.53384	1.576	9.166	-23.536
6.54251	1.57	9.142	-23.536
6.55209	1.57	9.142	-23.536
6.55985	1.57	9.142	-23.536
6.56851	1.569	9.126	-23.536
6.57718	1.569	9.126	-23.536
6.58585	1.569	9.126	-23.536
6.59451	1.553	9.163	-23.542
6.60318	1.553	9.163	-23.542
6.61185	1.553	9.163	-23.542
6.62051	1.564	9.149	-23.542
6.62918	1.564	9.149	-23.542
6.63876	1.564	9.149	-23.542
6.64647	1.542	9.144	-23.542
6.65514	1.542	9.144	-23.594
6.66381	1.542	9.144	-23.594
6.67247	1.54	9.111	-23.594
6.68114	1.54	9.111	-23.594
6.68981	1.54	9.111	-23.594
6.69847	1.5	9.104	-23.594
6.70714	1.5	9.104	-23.594
6.71581	1.5	9.104	-23.601
6.72578	1.48	9.089	-23.601
6.73314	1.48	9.089	-23.601
6.74181	1.48	9.089	-23.601
6.75048	1.482	9.102	-23.601
6.75914	1.482	9.102	-23.601
6.76781	1.482	9.102	-23.601
6.77648	1.495	9.115	-23.614
6.78514	1.495	9.115	-23.614
6.79381	1.495	9.115	-23.614
6.80248	1.503	9.13	-23.614
6.81249	1.503	9.13	-23.614
6.81981	1.503	9.13	-23.614
6.82848	1.529	9.168	-23.614
6.83715	1.529	9.168	-23.587
6.84581	1.529	9.168	-23.587
6.85448	1.536	9.154	-23.587
6.86315	1.536	9.154	-23.587
6.87181	1.536	9.154	-23.587
6.88048	1.537	9.168	-23.587
6.88915	1.537	9.168	-23.677
6.89877	1.537	9.168	-23.677
6.90648	1.524	9.178	-23.677
6.91515	1.524	9.178	-23.677
6.92382	1.524	9.178	-23.677
6.93248	1.498	9.188	-23.677
6.94115	1.498	9.188	-23.677
6.94982	1.498	9.188	-23.732
6.95848	1.509	9.2	-23.732
6.96715	1.509	9.2	-23.732
6.97582	1.509	9.2	-23.732
6.98579	1.504	9.196	-23.732
6.99315	1.504	9.196	-23.732
7.00182	1.504	9.196	-23.732
7.01049	1.453	9.205	-23.717
7.01915	1.453	9.205	-23.717
7.02782	1.453	9.205	-23.717
7.03649	1.426	9.188	-23.717
7.04516	1.426	9.188	-23.717
7.05382	1.426	9.188	-23.717
7.06249	1.45	9.183	-23.717
7.07246	1.45	9.183	-23.7
7.07982	1.45	9.183	-23.7
7.08849	1.442	9.157	-23.7
7.09716	1.442	9.157	-23.7
7.10582	1.442	9.157	-23.7
7.11449	1.437	9.125	-23.7
7.12316	1.437	9.125	-23.7
7.13183	1.437	9.125	-23.684
7.14049	1.438	9.109	-23.684
7.14916	1.438	9.109	-23.684
7.15917	1.438	9.109	-23.684
7.16649	1.438	9.109	-23.684
7.17516	1.438	9.086	-23.684
7.18383	1.438	9.086	-23.684
7.19249	1.454	9.086	-23.678
7.20116	1.454	9.078	-23.678
7.20983	1.454	9.078	-23.678
7.2185	1.475	9.113	-23.678
7.22716	1.475	9.113	-23.678
7.23583	1.475	9.113	-23.678
7.24575	1.454	9.148	-23.678
7.25316	1.454	9.148	-23.732
7.26183	1.454	9.148	-23.732
7.2705	1.464	9.148	-23.732
7.27916	1.464	9.154	-23.732
7.28783	1.464	9.154	-23.732
7.2965	1.441	9.154	-23.732
7.30517	1.441	9.153	-23.732
7.31383	1.441	9.153	-23.695
7.3225	1.431	9.153	-23.695
7.33242	1.431	9.181	-23.695
7.33983	1.431	9.181	-23.695
7.3485	1.428	9.181	-23.695
7.35717	1.428	9.165	-23.695
7.36584	1.428	9.165	-23.695
7.3745	1.409	9.2	-23.727
7.38317	1.409	9.2	-23.727
7.39184	1.409	9.2	-23.727
7.40046	1.419	9.2	-23.727
7.41346	1.419	9.231	-23.727
7.4223	1.419	9.231	-23.727
7.42646	1.425	9.231	-23.727
7.43513	1.425	9.244	-23.749
7.4438	1.425	9.244	-23.749
7.45246	1.394	9.244	-23.749
7.46113	1.394	9.26	-23.749
7.4698	1.394	9.26	-23.749
7.47846	1.39	9.26	-23.749
7.48713	1.39	9.248	-23.749
7.4958	1.39	9.248	-23.72
7.50589	1.371	9.226	-23.72
7.51313	1.371	9.226	-23.72
7.5218	1.371	9.226	-23.72
7.53047	1.391	9.226	-23.72
7.53913	1.391	9.214	-23.72
7.5478	1.391	9.214	-23.73
7.55647	1.377	9.214	-23.73
7.56513	1.377	9.192	-23.73
7.5738	1.377	9.192	-23.73
7.58247	1.413	9.192	-23.73
7.59248	1.413	9.182	-23.73
7.5998	1.413	9.182	-23.73
7.60847	1.416	9.188	-23.746
7.61714	1.416	9.188	-23.746
7.6258	1.416	9.188	-23.746
7.63447	1.412	9.187	-23.746
7.64314	1.412	9.187	-23.746
7.6518	1.412	9.187	-23.746
7.66047	1.443	9.187	-23.746
7.66914	1.443	9.185	-23.793
7.67911	1.443	9.185	-23.793
7.68647	1.438	9.185	-23.793
7.69514	1.438	9.198	-23.793
7.70381	1.438	9.198	-23.793
7.71247	1.391	9.198	-23.793
7.72114	1.391	9.195	-23.793
7.72981	1.391	9.195	-23.822
7.73847	1.362	9.195	-23.822
7.74714	1.362	9.173	-23.822
7.75581	1.362	9.173	-23.822
7.76582	1.345	9.116	-23.822
7.77314	1.345	9.116	-23.822
7.78181	1.345	9.116	-23.822
7.79048	1.319	9.116	-23.862
7.79914	1.319	9.124	-23.862
7.80781	1.319	9.124	-23.862
7.81648	1.3	9.128	-23.862
7.82515	1.3	9.128	-23.862
7.83381	1.3	9.128	-23.862
7.84248	1.31	9.128	-23.862
7.8521	1.31	9.11	-23.852
7.85981	1.31	9.11	-23.852
7.86848	1.335	9.11	-23.852
7.87715	1.335	9.111	-23.852
7.88581	1.335	9.111	-23.852
7.89448	1.356	9.115	-23.852
7.90315	1.356	9.115	-23.852
7.91182	1.356	9.115	-23.868
7.92048	1.364	9.147	-23.868
7.93348	1.364	9.147	-23.868
7.94258	1.364	9.147	-23.868
7.94648	1.368	9.185	-23.868
7.95515	1.368	9.185	-23.868
7.96382	1.368	9.185	-23.868
7.97248	1.401	9.185	-23.882
7.98115	1.401	9.188	-23.882
7.98982	1.401	9.188	-23.882
7.99849	1.39	9.225	-23.882
8.00715	1.39	9.225	-23.882
8.01582	1.39	9.225	-23.882
8.02583	1.394	9.226	-23.882
8.03315	1.394	9.226	-23.863
8.04182	1.394	9.226	-23.863
8.05049	1.408	9.226	-23.863
8.05916	1.408	9.251	-23.863
8.06782	1.408	9.251	-23.863
8.07649	1.396	9.251	-23.863
8.08516	1.396	9.255	-23.863
8.09382	1.396	9.255	-23.903
8.10682	1.392	9.255	-23.903
8.11588	1.392	9.253	-23.903
8.11982	1.392	9.253	-23.903
8.12849	1.378	9.253	-23.903
8.13716	1.378	9.226	-23.903
8.14583	1.378	9.226	-23.903
8.15445	1.391	9.226	-23.945
8.16312	1.391	9.201	-23.945
8.17178	1.391	9.201	-23.945
8.18045	1.407	9.201	-23.945
8.18912	1.407	9.195	-23.945
8.20212	1.407	9.195	-23.945
8.20645	1.4	9.195	-23.975
8.21512	1.4	9.201	-23.975
8.22378	1.4	9.201	-23.975
8.23245	1.394	9.201	-23.975
8.24112	1.394	9.226	-23.975
8.24979	1.394	9.226	-23.975
8.25845	1.411	9.226	-23.975
8.26712	1.411	9.244	-23.915
8.27579	1.411	9.244	-23.915
8.28879	1.395	9.244	-23.915
8.29312	1.395	9.249	-23.915
8.30179	1.395	9.249	-23.915
8.31045	1.359	9.249	-23.915
8.31912	1.359	9.265	-23.915
8.32779	1.359	9.265	-23.985
8.33646	1.358	9.265	-23.985
8.34512	1.358	9.256	-23.985
8.35379	1.358	9.256	-23.985
8.36246	1.359	9.256	-23.985
8.37546	1.359	9.225	-23.985
8.37979	1.359	9.225	-23.985
8.38846	1.354	9.225	-24.018
8.39712	1.354	9.207	-24.018
8.40579	1.354	9.207	-24.018
8.41446	1.326	9.207	-24.018
8.42313	1.326	9.198	-24.018
8.43179	1.326	9.198	-24.018
8.44046	1.347	9.198	-24.018
8.44913	1.347	9.188	-24.012
8.46213	1.347	9.188	-24.012
8.46646	1.341	9.188	-24.012
8.47513	1.341	9.194	-24.012
8.48379	1.341	9.194	-24.012
8.49246	1.348	9.194	-24.012
8.50113	1.348	9.213	-24.012
8.5098	1.348	9.213	-23.977
8.51846	1.376	9.213	-23.977
8.52713	1.376	9.224	-23.977
8.5358	1.376	9.224	-23.977
8.54611	1.349	9.224	-23.977
8.55313	1.349	9.231	-23.977
8.5618	1.349	9.231	-23.977
8.57046	1.364	9.231	-23.936
8.57913	1.364	9.271	-23.936
8.5878	1.364	9.271	-23.936
8.59647	1.363	9.271	-23.936
8.60513	1.363	9.287	-23.936
8.6138	1.363	9.287	-23.936
8.62247	1.364	9.287	-23.936
8.63547	1.364	9.292	-23.96
8.6398	1.364	9.292	-23.96
8.64847	1.4	9.292	-23.96
8.65713	1.4	9.298	-23.96
8.6658	1.4	9.298	-23.96
8.67447	1.4	9.298	-23.96
8.68314	1.4	9.293	-23.96
8.6918	1.4	9.293	-23.977
8.70047	1.418	9.293	-23.977
8.70914	1.418	9.317	-23.977
8.72214	1.418	9.317	-23.977
8.72647	1.418	9.317	-23.977
8.73514	1.385	9.273	-23.977
8.7438	1.385	9.273	-23.977
8.75247	1.385	9.273	-24.035
8.76114	1.372	9.264	-24.035
8.7698	1.372	9.264	-24.035
8.77847	1.396	9.264	-24.035
8.78714	1.396	9.247	-24.035
8.79581	1.396	9.247	-24.035
8.80881	1.396	9.247	-24.065
8.81314	1.39	9.252	-24.065
8.82181	1.39	9.252	-24.065
8.83047	1.39	9.252	-24.065
8.83914	1.345	9.273	-24.065
8.84781	1.345	9.273	-24.065
8.85647	1.345	9.273	-24.065
8.86514	1.297	9.271	-24.065
8.87381	1.297	9.271	-24.053
8.88248	1.297	9.271	-24.053
8.89171	1.304	9.281	-24.053
8.89981	1.304	9.281	-24.053
8.90848	1.304	9.281	-24.053
8.9171	1.328	9.285	-24.053
8.92577	1.328	9.285	-24.043
8.93443	1.328	9.285	-24.043
8.9431	1.337	9.293	-24.043
8.95177	1.337	9.293	-24.043
8.96044	1.337	9.293	-24.043
8.9691	1.328	9.279	-24.043
8.97907	1.328	9.279	-24.043
8.98644	1.328	9.279	-24.048
8.9951	1.331	9.286	-24.048
9.00377	1.331	9.286	-24.048
9.01244	1.331	9.286	-24.048
9.0211	1.317	9.32	-24.048
9.02977	1.317	9.32	-24.048
9.03844	1.294	9.32	-24.048
9.04711	1.294	9.311	-24.024
9.05577	1.294	9.311	-24.024
9.06574	1.294	9.311	-24.024
9.07311	1.298	9.294	-24.024
9.08177	1.298	9.294	-24.024
9.09044	1.298	9.294	-24.024
9.09911	1.29	9.292	-24.024
9.10777	1.29	9.292	-24.044
9.11644	1.29	9.292	-24.044
9.12511	1.264	9.284	-24.044
9.13377	1.264	9.284	-24.044
9.14244	1.264	9.284	-24.044
9.15241	1.254	9.271	-24.044
9.15978	1.254	9.271	-24.044
9.16844	1.254	9.271	-24.024
9.17711	1.274	9.287	-24.024
9.18578	1.274	9.287	-24.024
9.19444	1.274	9.287	-24.024
9.20311	1.293	9.302	-24.024
9.21178	1.293	9.302	-24.024
9.22044	1.293	9.302	-24.024
9.22911	1.325	9.314	-23.996
9.23947	1.325	9.314	-23.996
9.24644	1.325	9.324	-23.996
9.25511	1.309	9.324	-23.996
9.26378	1.309	9.324	-23.996
9.27245	1.309	9.324	-23.996
9.28111	1.348	9.334	-23.996
9.28978	1.348	9.334	-24.045
9.29845	1.348	9.334	-24.045
9.30711	1.342	9.334	-24.045
9.31578	1.342	9.334	-24.045
9.3254	1.342	9.334	-24.045
9.33311	1.313	9.334	-24.045
9.34178	1.313	9.334	-24.045
9.35045	1.313	9.334	-24.063
9.35912	1.314	9.287	-24.063
9.36778	1.314	9.287	-24.063
9.37645	1.314	9.287	-24.063
9.38512	1.349	9.273	-24.063
9.39378	1.349	9.273	-24.063
9.40245	1.349	9.273	-24.063
9.4122	1.355	9.296	-24.085
9.41996	1.355	9.296	-24.085
9.42845	1.355	9.296	-24.085
9.43712	1.365	9.297	-24.085
9.44579	1.365	9.297	-24.085
9.45445	1.365	9.297	-24.085
9.46312	1.33	9.32	-24.085
9.47179	1.33	9.32	-24.127
9.48045	1.33	9.32	-24.127
9.48912	1.34	9.327	-24.127
9.4987	1.34	9.327	-24.127
9.50646	1.34	9.327	-24.127
9.51512	1.32	9.357	-24.127
9.52379	1.32	9.357	-24.127
9.53246	1.32	9.357	-24.115
9.54112	1.298	9.375	-24.115
9.54979	1.298	9.375	-24.115
9.55846	1.293	9.375	-24.115
9.56712	1.293	9.384	-24.115
9.57579	1.293	9.384	-24.115
9.58545	1.293	9.384	-24.115
9.59313	1.279	9.397	-24.149
9.60179	1.279	9.397	-24.149
9.61046	1.279	9.397	-24.149
9.61913	1.262	9.391	-24.149
9.62779	1.262	9.391	-24.149
9.63646	1.262	9.391	-24.149
9.64513	1.267	9.39	-24.12
9.65379	1.267	9.39	-24.12
9.66246	1.267	9.39	-24.12
9.67204	1.25	9.388	-24.12
9.67975	1.25	9.388	-24.12
9.68842	1.25	9.388	-24.12
9.69709	1.27	9.38	-24.12
9.70575	1.27	9.38	-24.197
9.71442	1.27	9.38	-24.197
9.72309	1.28	9.357	-24.197
9.73175	1.28	9.357	-24.197
9.74042	1.28	9.357	-24.197
9.74909	1.298	9.353	-24.197
9.75871	1.298	9.353	-24.197
9.76642	1.298	9.353	-24.199
9.77509	1.322	9.328	-24.199
9.78376	1.322	9.328	-24.199
9.79242	1.322	9.328	-24.199
9.80109	1.331	9.349	-24.199
9.80976	1.331	9.349	-24.199
9.81842	1.331	9.349	-24.199
9.82709	1.314	9.348	-24.157
9.83576	1.314	9.348	-24.157
9.84542	1.314	9.348	-24.157
9.85309	1.306	9.34	-24.157
9.86176	1.306	9.34	-24.157
9.87043	1.306	9.34	-24.157
9.87909	1.327	9.365	-24.157
9.88776	1.327	9.365	-24.155
9.89647	1.327	9.365	-24.155
9.90509	1.324	9.353	-24.155
9.91376	1.324	9.353	-24.155
9.92243	1.324	9.353	-24.155
9.93239	1.25	9.381	-24.155
9.93976	1.25	9.381	-24.155
9.94843	1.25	9.381	-24.175
9.9571	1.226	9.409	-24.175
9.96576	1.226	9.409	-24.175
9.97443	1.226	9.409	-24.175
9.9831	1.233	9.428	-24.175
9.99176	1.233	9.428	-24.175
10.0004	1.233	9.428	-24.175
10.0091	1.242	9.429	-24.157
10.0194	1.242	9.429	-24.157
10.0264	1.242	9.429	-24.157
10.0351	1.229	9.435	-24.157
10.0438	1.229	9.435	-24.157
10.0524	1.229	9.435	-24.157
10.0611	1.244	9.424	-24.157
10.0698	1.244	9.424	-24.146
10.0784	1.244	9.424	-24.146
10.0871	1.266	9.43	-24.146
10.0958	1.266	9.43	-24.146
10.1061	1.266	9.43	-24.146
10.1131	1.255	9.4	-24.146
10.1218	1.255	9.4	-24.146
10.1304	1.255	9.4	-24.168
10.1391	1.264	9.403	-24.168
10.1478	1.264	9.403	-24.168
10.1564	1.264	9.403	-24.168
10.1651	1.27	9.399	-24.168
10.1738	1.27	9.399	-24.168
10.1824	1.27	9.399	-24.168
10.1931	1.288	9.386	-24.109
10.1999	1.288	9.386	-24.109
10.2084	1.288	9.386	-24.109
10.2171	1.284	9.343	-24.109
10.2258	1.284	9.343	-24.109
10.2344	1.284	9.343	-24.109
10.2431	1.318	9.356	-24.109
10.2518	1.318	9.356	-24.144
10.2604	1.318	9.356	-24.144
10.2691	1.292	9.343	-24.144
10.2798	1.292	9.343	-24.144
10.2866	1.292	9.343	-24.144
10.2951	1.25	9.369	-24.144
10.3038	1.25	9.369	-24.177
10.3124	1.25	9.369	-24.177
10.3211	1.232	9.377	-24.177
10.3298	1.232	9.377	-24.177
10.3384	1.232	9.377	-24.177
10.3471	1.228	9.41	-24.177
10.3558	1.228	9.41	-24.177
10.3664	1.228	9.41	-24.142
10.3731	1.242	9.406	-24.142
10.3818	1.242	9.406	-24.142
10.3904	1.242	9.406	-24.142
10.3991	1.251	9.403	-24.142
10.4078	1.251	9.403	-24.142
10.4164	1.251	9.403	-24.142
10.4251	1.226	9.397	-24.129
10.4337	1.226	9.397	-24.129
10.4424	1.226	9.397	-24.129
10.4527	1.24	9.413	-24.129
10.4597	1.24	9.413	-24.129
10.4684	1.24	9.413	-24.129
10.4771	1.259	9.397	-24.129
10.4857	1.259	9.397	-24.091
10.4944	1.259	9.397	-24.091
10.5031	1.243	9.407	-24.091
10.5117	1.243	9.407	-24.091
10.5204	1.243	9.407	-24.091
10.5291	1.253	9.388	-24.091
10.5391	1.253	9.388	-24.091
10.5464	1.253	9.388	-24.111
10.5551	1.256	9.373	-24.111
10.5637	1.256	9.373	-24.111
10.5724	1.256	9.373	-24.111
10.5811	1.256	9.389	-24.111
10.5897	1.256	9.389	-24.111
10.5984	1.256	9.389	-24.111
10.6071	1.3	9.402	-24.177
10.6157	1.3	9.402	-24.177
10.6257	1.3	9.402	-24.177
10.6331	1.281	9.424	-24.177
10.6417	1.281	9.424	-24.177
10.6504	1.281	9.424	-24.177
10.6591	1.246	9.426	-24.177
10.6677	1.246	9.426	-24.21
10.6764	1.246	9.426	-24.21
10.6851	1.262	9.421	-24.21
10.6937	1.262	9.421	-24.21
10.7024	1.262	9.421	-24.21
10.7127	1.24	9.416	-24.21
10.7197	1.24	9.416	-24.21
10.7284	1.24	9.416	-24.187
10.7371	1.237	9.416	-24.187
10.7457	1.237	9.416	-24.187
10.7544	1.237	9.416	-24.187
10.7631	1.232	9.386	-24.187
10.7718	1.232	9.386	-24.187
10.7804	1.232	9.386	-24.187
10.7891	1.25	9.375	-24.157
10.7994	1.25	9.375	-24.157
10.8064	1.25	9.375	-24.157
10.8151	1.237	9.365	-24.157
10.8238	1.237	9.365	-24.157
10.8324	1.237	9.365	-24.157
10.8411	1.211	9.396	-24.157
10.8498	1.211	9.396	-24.176
10.8584	1.211	9.396	-24.176
10.8671	1.245	9.376	-24.176
10.8758	1.245	9.376	-24.176
10.8861	1.245	9.376	-24.176
10.8931	1.255	9.376	-24.176
10.9018	1.255	9.376	-24.176
10.9104	1.255	9.376	-24.161
10.9191	1.271	9.376	-24.161
10.9278	1.271	9.356	-24.161
10.9364	1.271	9.356	-24.161
10.9451	1.234	9.36	-24.161
10.9538	1.234	9.36	-24.161
10.9624	1.234	9.36	-24.161
10.972	1.213	9.359	-24.122
10.9798	1.213	9.359	-24.122
10.9884	1.213	9.359	-24.122
10.9971	1.208	9.416	-24.122
11.0058	1.208	9.416	-24.122
11.0144	1.208	9.416	-24.122
11.0231	1.226	9.416	-24.172
11.0318	1.226	9.406	-24.172
11.0404	1.226	9.406	-24.172
11.0491	1.248	9.428	-24.172
11.0598	1.248	9.428	-24.172
11.0664	1.248	9.428	-24.172
11.0751	1.238	9.466	-24.172
11.0838	1.238	9.466	-24.202
11.0924	1.238	9.466	-24.202
11.1011	1.249	9.479	-24.202
11.1098	1.249	9.479	-24.202
11.1184	1.249	9.479	-24.202
11.1271	1.285	9.477	-24.202
11.1358	1.285	9.477	-24.202
11.146	1.285	9.477	-24.214
11.1531	1.296	9.459	-24.214
11.1618	1.296	9.459	-24.214
11.1704	1.296	9.459	-24.214
11.1791	1.319	9.459	-24.214
11.1877	1.319	9.455	-24.214
11.1964	1.319	9.455	-24.214
11.2051	1.309	9.429	-24.23
11.2137	1.309	9.429	-24.23
11.2224	1.309	9.429	-24.23
11.2327	1.302	9.406	-24.23
11.2397	1.302	9.406	-24.23
11.2484	1.302	9.406	-24.23
11.2571	1.306	9.406	-24.23
11.2657	1.306	9.426	-24.214
11.2744	1.306	9.426	-24.214
11.2831	1.287	9.426	-24.214
11.2917	1.287	9.41	-24.214
11.3004	1.287	9.41	-24.214
11.3091	1.265	9.437	-24.214
11.3187	1.265	9.437	-24.214
11.3264	1.265	9.437	-24.237
11.3351	1.269	9.437	-24.237
11.3437	1.269	9.443	-24.237
11.3524	1.269	9.443	-24.237
11.3611	1.297	9.442	-24.237
11.3697	1.297	9.442	-24.237
11.3784	1.297	9.442	-24.237
11.3871	1.28	9.442	-24.225
11.3957	1.28	9.408	-24.225
11.406	1.28	9.408	-24.225
11.4131	1.269	9.408	-24.225
11.4217	1.269	9.414	-24.225
11.4304	1.269	9.414	-24.225
11.4391	1.268	9.414	-24.225
11.4477	1.268	9.439	-24.254
11.4564	1.268	9.439	-24.254
11.4651	1.232	9.449	-24.254
11.4737	1.232	9.449	-24.254
11.4824	1.232	9.449	-24.254
11.4914	1.211	9.474	-24.254
11.4997	1.211	9.474	-24.254
11.5084	1.211	9.474	-24.283
11.5171	1.201	9.474	-24.283
11.5257	1.201	9.464	-24.283
11.5344	1.201	9.464	-24.283
11.5431	1.17	9.464	-24.283
11.5517	1.17	9.438	-24.283
11.5604	1.17	9.438	-24.283
11.5691	1.138	9.438	-24.273
11.5797	1.138	9.439	-24.273
11.5864	1.138	9.439	-24.273
11.5951	1.106	9.439	-24.273
11.6037	1.106	9.454	-24.273
11.6124	1.106	9.454	-24.273
11.6211	1.154	9.435	-24.273
11.6297	1.154	9.435	-24.311
11.6384	1.154	9.435	-24.311
11.6471	1.191	9.435	-24.311
11.6557	1.191	9.418	-24.311
11.6661	1.191	9.418	-24.311
11.6731	1.182	9.418	-24.311
11.6817	1.182	9.396	-24.262
11.6904	1.182	9.396	-24.262
11.6991	1.173	9.396	-24.262
11.7077	1.173	9.367	-24.262
11.7164	1.173	9.367	-24.262
11.7251	1.203	9.367	-24.262
11.7337	1.203	9.367	-24.262
11.7424	1.203	9.367	-24.244
11.7514	1.232	9.367	-24.244
11.7597	1.232	9.388	-24.244
11.7684	1.232	9.388	-24.244
11.7771	1.249	9.388	-24.244
11.7857	1.249	9.42	-24.244
11.7944	1.249	9.42	-24.244
11.8031	1.249	9.42	-24.278
11.8117	1.249	9.429	-24.278
11.8204	1.249	9.429	-24.278
11.8291	1.233	9.429	-24.278
11.838	1.233	9.457	-24.278
11.8464	1.233	9.457	-24.278
11.8551	1.227	9.457	-24.278
11.8637	1.227	9.453	-24.242
11.8724	1.227	9.453	-24.242
11.8811	1.238	9.453	-24.242
11.8897	1.238	9.454	-24.242
11.8984	1.238	9.454	-24.242
11.9071	1.233	9.454	-24.242
11.9158	1.233	9.482	-24.242
11.9244	1.233	9.482	-24.276
11.9331	1.25	9.482	-24.276
11.9417	1.25	9.49	-24.276
11.9504	1.25	9.49	-24.276
11.959	1.233	9.49	-24.276
11.9677	1.233	9.486	-24.276
11.9764	1.233	9.486	-24.276
11.985	1.234	9.486	-24.252
11.9937	1.234	9.477	-24.252
12.0024	1.234	9.477	-24.252
12.0113	1.217	9.477	-24.252
12.0197	1.217	9.466	-24.252
12.0284	1.217	9.466	-24.252
12.037	1.209	9.466	-24.252
12.0457	1.209	9.474	-24.243
12.0544	1.209	9.474	-24.243
12.063	1.23	9.474	-24.243
12.0717	1.23	9.504	-24.243
12.0804	1.23	9.504	-24.243
12.089	1.228	9.504	-24.243
12.0981	1.228	9.498	-24.243
12.1064	1.228	9.498	-24.195
12.115	1.244	9.498	-24.195
12.1237	1.244	9.508	-24.195
12.1324	1.244	9.508	-24.195
12.141	1.256	9.508	-24.195
12.1497	1.256	9.501	-24.195
12.1584	1.256	9.501	-24.195
12.167	1.253	9.501	-24.224
12.1757	1.253	9.489	-24.224
12.1846	1.253	9.489	-24.224
12.1931	1.237	9.489	-24.224
12.2017	1.237	9.478	-24.224
12.2104	1.237	9.478	-24.224
12.2191	1.219	9.478	-24.224
12.2277	1.219	9.486	-24.251
12.2364	1.219	9.486	-24.251
12.2451	1.199	9.486	-24.251
12.2537	1.199	9.442	-24.251
12.2624	1.199	9.442	-24.251
12.2724	1.193	9.442	-24.251
12.2797	1.193	9.451	-24.251
12.2884	1.193	9.451	-24.296
12.2971	1.198	9.451	-24.296
12.3057	1.198	9.442	-24.296
12.3144	1.198	9.442	-24.296
12.3231	1.173	9.442	-24.296
12.3317	1.173	9.465	-24.296
12.3404	1.173	9.465	-24.296
12.3491	1.207	9.465	-24.3
12.3583	1.207	9.444	-24.3
12.3664	1.207	9.444	-24.3
12.3751	1.237	9.444	-24.3
12.3837	1.237	9.45	-24.3
12.3924	1.237	9.45	-24.3
12.4011	1.247	9.45	-24.31
12.4097	1.247	9.482	-24.31
12.4184	1.247	9.482	-24.31
12.4271	1.247	9.482	-24.31
12.4357	1.253	9.493	-24.31
12.4447	1.253	9.493	-24.31
12.4531	1.253	9.493	-24.31
12.4617	1.263	9.505	-24.256
12.4704	1.263	9.505	-24.256
12.4791	1.263	9.505	-24.256
12.4877	1.271	9.501	-24.256
12.4964	1.271	9.501	-24.256
12.5051	1.271	9.501	-24.256
12.5137	1.266	9.487	-24.256
12.5224	1.266	9.487	-24.225
12.5316	1.266	9.487	-24.225
12.5397	1.275	9.477	-24.225
12.5484	1.275	9.477	-24.225
12.5571	1.275	9.477	-24.225
12.5657	1.257	9.48	-24.225
12.5744	1.257	9.48	-24.225
12.5831	1.257	9.48	-24.267
12.5917	1.261	9.503	-24.267
12.6004	1.261	9.503	-24.267
12.6091	1.261	9.503	-24.267
12.6179	1.242	9.506	-24.267
12.6264	1.242	9.506	-24.267
12.6351	1.242	9.506	-24.267
12.6437	1.275	9.529	-24.28
12.6524	1.275	9.529	-24.28
12.6611	1.275	9.529	-24.28
12.6697	1.258	9.527	-24.28
12.6784	1.258	9.527	-24.28
12.6871	1.258	9.527	-24.28
12.6957	1.265	9.518	-24.28
12.7044	1.265	9.518	-24.296
12.713	1.265	9.518	-24.296
12.7217	1.289	9.523	-24.296
12.7304	1.289	9.523	-24.296
12.739	1.289	9.523	-24.296
12.7477	1.279	9.538	-24.296
12.7564	1.279	9.538	-24.296
12.765	1.279	9.538	-24.308
12.7737	1.281	9.537	-24.308
12.7824	1.281	9.537	-24.308
12.7913	1.281	9.537	-24.308
12.7997	1.249	9.533	-24.308
12.8084	1.249	9.533	-24.308
12.817	1.249	9.533	-24.308
12.8257	1.255	9.548	-24.284
12.8344	1.255	9.548	-24.284
12.843	1.255	9.548	-24.284
12.8517	1.272	9.521	-24.284
12.8604	1.272	9.521	-24.284
12.869	1.272	9.521	-24.284
12.8784	1.261	9.492	-24.284
12.8864	1.261	9.492	-24.283
12.895	1.261	9.492	-24.283
12.9037	1.242	9.507	-24.283
12.9124	1.242	9.507	-24.283
12.921	1.242	9.507	-24.283
12.9297	1.219	9.535	-24.283
12.9384	1.219	9.535	-24.283
12.947	1.219	9.535	-24.325
12.9557	1.231	9.539	-24.325
12.9647	1.231	9.539	-24.325
12.973	1.231	9.539	-24.325
12.9817	1.241	9.531	-24.325
12.9904	1.241	9.531	-24.325
12.999	1.241	9.531	-24.325
13.0077	1.227	9.528	-24.359
13.0164	1.227	9.528	-24.359
13.025	1.227	9.528	-24.359
13.0337	1.249	9.516	-24.359
13.0424	1.249	9.516	-24.359
13.051	1.249	9.516	-24.359
13.0597	1.259	9.514	-24.365
13.0684	1.259	9.514	-24.365
13.077	1.259	9.514	-24.365
13.0857	1.268	9.515	-24.365
13.0944	1.268	9.515	-24.365
13.103	1.268	9.515	-24.365
13.1117	1.267	9.53	-24.365
13.1204	1.267	9.53	-24.387
13.129	1.267	9.53	-24.387
13.1377	1.265	9.529	-24.387
13.1464	1.265	9.529	-24.387
13.155	1.265	9.529	-24.387
13.1637	1.258	9.528	-24.387
13.1724	1.258	9.528	-24.387
13.181	1.258	9.528	-24.417
13.1897	1.218	9.52	-24.417
13.1984	1.218	9.52	-24.417
13.207	1.218	9.52	-24.417
13.2157	1.199	9.529	-24.417
13.2246	1.199	9.529	-24.417
13.233	1.199	9.529	-24.417
13.2417	1.193	9.515	-24.422
13.2504	1.193	9.515	-24.422
13.259	1.193	9.515	-24.422
13.2677	1.193	9.522	-24.422
13.2764	1.193	9.522	-24.422
13.285	1.193	9.522	-24.422
13.2937	1.206	9.544	-24.422
13.3024	1.206	9.544	-24.354
13.3113	1.206	9.544	-24.354
13.3197	1.231	9.535	-24.354
13.3284	1.231	9.535	-24.354
13.3371	1.231	9.535	-24.354
13.3457	1.278	9.552	-24.354
13.3544	1.278	9.552	-24.354
13.3631	1.278	9.552	-24.306
13.3717	1.336	9.558	-24.306
13.3804	1.336	9.558	-24.306
13.3891	1.336	9.558	-24.306
13.3979	1.368	9.547	-24.306
13.4064	1.368	9.547	-24.306
13.4151	1.368	9.547	-24.306
13.4237	1.353	9.553	-24.314
13.4324	1.353	9.553	-24.314
13.4411	1.353	9.553	-24.314
13.4497	1.347	9.568	-24.314
13.4583	1.347	9.568	-24.314
13.467	1.347	9.568	-24.314
13.4757	1.35	9.605	-24.314
13.4846	1.35	9.605	-24.293
13.493	1.35	9.605	-24.293
13.5017	1.33	9.594	-24.293
13.5103	1.33	9.594	-24.293
13.519	1.33	9.594	-24.293
13.5277	1.348	9.618	-24.293
13.5363	1.348	9.618	-24.293
13.545	1.348	9.618	-24.308
13.5537	1.331	9.622	-24.308
13.5624	1.331	9.622	-24.308
13.5713	1.331	9.622	-24.308
13.5797	1.305	9.611	-24.308
13.5884	1.305	9.611	-24.308
13.597	1.305	9.611	-24.308
13.6057	1.283	9.576	-24.3
13.6144	1.283	9.576	-24.3
13.623	1.283	9.576	-24.3
13.6317	1.267	9.574	-24.3
13.6404	1.267	9.574	-24.3
13.649	1.267	9.574	-24.3
13.6583	1.263	9.568	-24.282
13.6664	1.263	9.568	-24.282
13.675	1.263	9.568	-24.282
13.6837	1.261	9.554	-24.282
13.6924	1.261	9.554	-24.282
13.701	1.261	9.554	-24.282
13.7097	1.263	9.551	-24.282
13.7184	1.263	9.551	-24.282
13.727	1.263	9.551	-24.295
13.7357	1.252	9.548	-24.295
13.7446	1.252	9.548	-24.295
13.753	1.252	9.548	-24.295
13.7617	1.248	9.541	-24.295
13.7704	1.248	9.541	-24.295
13.779	1.248	9.541	-24.282
13.7877	1.233	9.546	-24.282
13.7964	1.233	9.546	-24.282
13.805	1.233	9.546	-24.282
13.8137	1.236	9.555	-24.282
13.8224	1.236	9.555	-24.282
13.8318	1.236	9.555	-24.282
13.8397	1.258	9.555	-24.319
13.8484	1.258	9.555	-24.319
13.857	1.258	9.555	-24.319
13.8657	1.281	9.539	-24.319
13.8744	1.281	9.539	-24.319
13.883	1.281	9.539	-24.319
13.8917	1.256	9.542	-24.319
13.9004	1.256	9.542	-24.32
13.909	1.256	9.542	-24.32
13.918	1.283	9.545	-24.32
13.9264	1.283	9.545	-24.32
13.935	1.283	9.545	-24.32
13.9437	1.309	9.555	-24.32
13.9524	1.309	9.555	-24.32
13.961	1.309	9.555	-24.297
13.9697	1.289	9.571	-24.297
13.9784	1.289	9.571	-24.297
13.987	1.289	9.571	-24.297
13.9957	1.263	9.555	-24.297
14.0049	1.263	9.555	-24.297
14.013	1.263	9.555	-24.297
14.0217	1.253	9.549	-24.328
14.0304	1.253	9.549	-24.328
14.039	1.253	9.549	-24.328
14.0477	1.235	9.555	-24.328
14.0564	1.235	9.555	-24.328
14.065	1.235	9.555	-24.328
14.0737	1.231	9.548	-24.328
14.0824	1.231	9.548	-24.351
14.0919	1.231	9.548	-24.351
14.0997	1.229	9.568	-24.351
14.1084	1.229	9.568	-24.351
14.117	1.229	9.568	-24.351
14.13	1.235	9.552	-24.351
14.1344	1.235	9.552	-24.351
14.143	1.235	9.552	-24.399
14.1517	1.248	9.547	-24.399
14.1604	1.248	9.547	-24.399
14.169	1.248	9.547	-24.399
14.1783	1.256	9.589	-24.399
14.1864	1.256	9.589	-24.399
14.195	1.256	9.589	-24.399
14.2037	1.227	9.561	-24.353
14.2124	1.227	9.561	-24.353
14.221	1.227	9.561	-24.353
14.2297	1.237	9.528	-24.353
14.2383	1.237	9.528	-24.353
14.247	1.237	9.528	-24.353
14.2557	1.233	9.506	-24.353
14.2653	1.233	9.506	-24.323
14.273	1.233	9.506	-24.323
14.2817	1.228	9.515	-24.323
14.2903	1.228	9.515	-24.323
14.299	1.228	9.515	-24.323
14.3077	1.245	9.531	-24.323
14.3163	1.245	9.531	-24.323
14.325	1.245	9.531	-24.311
14.3337	1.266	9.532	-24.311
14.3423	1.266	9.532	-24.311
14.352	1.266	9.532	-24.311
14.3597	1.232	9.513	-24.311
14.3683	1.232	9.513	-24.311
14.377	1.232	9.513	-24.311
14.3857	1.215	9.572	-24.305
14.3943	1.215	9.572	-24.305
14.403	1.215	9.572	-24.305
14.4117	1.21	9.572	-24.305
14.4203	1.21	9.572	-24.305
14.429	1.21	9.572	-24.305
14.4386	1.182	9.562	-24.293
14.4463	1.182	9.562	-24.293
14.455	1.182	9.562	-24.293
14.4637	1.166	9.566	-24.293
14.4723	1.166	9.566	-24.293
14.481	1.166	9.566	-24.293
14.4897	1.189	9.566	-24.293
14.4983	1.189	9.566	-24.337
14.507	1.189	9.566	-24.337
14.5157	1.194	9.576	-24.337
14.525	1.194	9.576	-24.337
14.533	1.194	9.576	-24.337
14.5417	1.219	9.576	-24.337
14.5503	1.219	9.548	-24.337
14.559	1.219	9.548	-24.312
14.5677	1.226	9.552	-24.312
14.5763	1.226	9.552	-24.312
14.585	1.226	9.552	-24.312
14.5937	1.25	9.552	-24.312
14.6023	1.25	9.582	-24.312
14.6116	1.25	9.582	-24.312
14.6197	1.27	9.582	-24.331
14.6283	1.27	9.592	-24.331
14.637	1.27	9.592	-24.331
14.6457	1.237	9.592	-24.331
14.6543	1.237	9.576	-24.331
14.663	1.237	9.576	-24.331
14.6717	1.242	9.576	-24.331
14.6804	1.242	9.561	-24.4
14.689	1.242	9.561	-24.4
14.6984	1.239	9.547	-24.4
14.7064	1.239	9.547	-24.4
14.715	1.239	9.547	-24.4
14.7237	1.243	9.547	-24.4
14.7324	1.243	9.561	-24.4
14.741	1.243	9.561	-24.42
14.7497	1.247	9.549	-24.42
14.7584	1.247	9.549	-24.42
14.767	1.247	9.549	-24.42
14.7757	1.26	9.549	-24.42
14.7853	1.26	9.541	-24.42
14.793	1.26	9.541	-24.42
14.8017	1.258	9.541	-24.371
14.8104	1.258	9.548	-24.371
14.819	1.258	9.548	-24.371
14.8277	1.237	9.56	-24.371
14.8364	1.237	9.56	-24.371
14.845	1.237	9.56	-24.371
14.8537	1.258	9.56	-24.371
14.8624	1.258	9.563	-24.331
14.8717	1.258	9.563	-24.331
14.8797	1.226	9.569	-24.331
14.8884	1.226	9.569	-24.331
14.897	1.226	9.569	-24.331
14.9057	1.26	9.569	-24.331
14.9144	1.26	9.6	-24.331
14.923	1.26	9.6	-24.358
14.9317	1.231	9.589	-24.358
14.9404	1.231	9.589	-24.358
14.949	1.231	9.589	-24.358
14.9586	1.227	9.571	-24.358
14.9664	1.227	9.571	-24.358
14.975	1.227	9.571	-24.358
14.9837	1.242	9.571	-24.343
14.9923	1.242	9.561	-24.343
15.001	1.242	9.561	-24.343
15.0097	1.254	9.58	-24.343
15.0183	1.254	9.58	-24.343
15.027	1.254	9.58	-24.343
15.0357	1.255	9.58	-24.343
15.0449	1.255	9.564	-24.28
15.053	1.255	9.564	-24.28
15.0617	1.257	9.564	-24.28
15.0703	1.257	9.576	-24.28
15.079	1.257	9.576	-24.28
15.0877	1.287	9.566	-24.28
15.0963	1.287	9.566	-24.28
15.105	1.287	9.566	-24.349
15.1137	1.283	9.566	-24.349
15.1223	1.283	9.581	-24.349
15.1316	1.283	9.581	-24.349
15.1397	1.303	9.582	-24.349
15.1483	1.303	9.582	-24.349
15.157	1.303	9.582	-24.363
15.1657	1.301	9.582	-24.363
15.1743	1.301	9.565	-24.363
15.183	1.301	9.565	-24.363
15.1917	1.256	9.577	-24.363
15.2003	1.256	9.577	-24.363
15.209	1.256	9.577	-24.363
15.2179	1.277	9.577	-24.36
15.2263	1.277	9.561	-24.36
15.235	1.277	9.561	-24.36
15.2437	1.256	9.561	-24.36
15.2523	1.256	9.556	-24.36
15.261	1.256	9.556	-24.36
15.2697	1.284	9.556	-24.36
15.2783	1.284	9.556	-24.311
15.287	1.284	9.556	-24.311
15.2957	1.249	9.556	-24.311
15.3049	1.249	9.551	-24.311
15.313	1.249	9.551	-24.311
15.3217	1.23	9.551	-24.311
15.3303	1.23	9.546	-24.311
15.339	1.23	9.546	-24.36
15.3477	1.236	9.549	-24.36
15.3563	1.236	9.549	-24.36
15.365	1.236	9.549	-24.36
15.3737	1.219	9.549	-24.36
15.3823	1.219	9.584	-24.36
15.3916	1.219	9.584	-24.36
15.3997	1.257	9.584	-24.332
15.4083	1.257	9.562	-24.332
15.417	1.257	9.562	-24.332
15.4257	1.275	9.562	-24.332
15.4343	1.275	9.578	-24.332
15.443	1.275	9.578	-24.332
15.4517	1.255	9.578	-24.332
15.4603	1.255	9.56	-24.381
15.469	1.255	9.56	-24.381
15.4783	1.271	9.56	-24.381
15.4863	1.271	9.558	-24.381
15.495	1.271	9.558	-24.381
15.5037	1.28	9.558	-24.381
15.5123	1.28	9.548	-24.381
15.521	1.28	9.548	-24.396
15.5297	1.297	9.548	-24.396
15.5383	1.297	9.55	-24.396
15.547	1.297	9.55	-24.396
15.5557	1.282	9.55	-24.396
15.565	1.282	9.533	-24.396
15.573	1.282	9.533	-24.396
15.5817	1.29	9.533	-24.343
15.5903	1.29	9.552	-24.343
15.599	1.29	9.552	-24.343
15.6077	1.303	9.552	-24.343
15.6163	1.303	9.558	-24.343
15.625	1.303	9.558	-24.343
15.6337	1.306	9.558	-24.343
15.6423	1.306	9.541	-24.366
15.6512	1.306	9.541	-24.366
15.6597	1.314	9.541	-24.366
15.6683	1.314	9.555	-24.366
15.677	1.314	9.555	-24.366
15.6857	1.321	9.555	-24.366
15.6943	1.321	9.535	-24.366
15.703	1.321	9.535	-24.355
15.7117	1.311	9.535	-24.355
15.7203	1.311	9.569	-24.355
15.729	1.311	9.569	-24.355
15.7383	1.302	9.569	-24.355
15.7463	1.302	9.54	-24.355
15.755	1.302	9.54	-24.355
15.7636	1.329	9.54	-24.338
15.7723	1.329	9.561	-24.338
15.781	1.329	9.561	-24.338
15.7896	1.333	9.559	-24.338
15.7983	1.333	9.559	-24.338
15.807	1.333	9.559	-24.338
15.8156	1.31	9.559	-24.324
15.8246	1.31	9.562	-24.324
15.833	1.31	9.562	-24.324
15.8416	1.279	9.562	-24.324
15.8503	1.279	9.553	-24.324
15.859	1.279	9.553	-24.324
15.8676	1.249	9.553	-24.324
15.8763	1.249	9.534	-24.321
15.885	1.249	9.534	-24.321
15.8936	1.229	9.534	-24.321
15.9023	1.229	9.574	-24.321
15.9116	1.229	9.574	-24.321
15.9196	1.224	9.574	-24.321
15.9283	1.224	9.554	-24.321
15.937	1.224	9.554	-24.297
15.9456	1.231	9.554	-24.297
15.9543	1.231	9.529	-24.297
15.963	1.231	9.529	-24.297
15.9716	1.234	9.529	-24.297
15.9803	1.234	9.539	-24.297
15.989	1.234	9.539	-24.297
15.9983	1.227	9.539	-24.333
16.0063	1.227	9.522	-24.333
16.015	1.227	9.522	-24.333
16.0236	1.179	9.522	-24.333
16.0323	1.179	9.537	-24.333
16.041	1.179	9.537	-24.333
16.0496	1.2	9.537	-24.333
16.0583	1.2	9.525	-24.34
16.067	1.2	9.525	-24.34
16.0756	1.231	9.525	-24.34
16.0846	1.231	9.541	-24.34
16.093	1.231	9.541	-24.34
16.1017	1.242	9.541	-24.34
16.1103	1.242	9.53	-24.34
16.119	1.242	9.53	-24.335
16.1277	1.242	9.53	-24.335
16.1363	1.263	9.526	-24.335
16.145	1.263	9.526	-24.335
16.1537	1.263	9.526	-24.335
16.1623	1.24	9.504	-24.335
16.1717	1.24	9.504	-24.335
16.1797	1.24	9.504	-24.332
16.1883	1.233	9.496	-24.332
16.197	1.233	9.496	-24.332
16.2057	1.233	9.496	-24.332
16.2143	1.252	9.497	-24.332
16.223	1.252	9.497	-24.332
16.2317	1.252	9.497	-24.332
16.2403	1.25	9.499	-24.365
16.249	1.25	9.499	-24.365
16.2587	1.25	9.499	-24.365
16.2663	1.241	9.486	-24.365
16.275	1.241	9.486	-24.365
16.2837	1.241	9.486	-24.365
16.2923	1.236	9.515	-24.365
16.301	1.236	9.515	-24.331
16.3097	1.236	9.515	-24.331
16.3183	1.26	9.537	-24.331
16.327	1.26	9.537	-24.331
16.3357	1.26	9.537	-24.331
16.3445	1.285	9.545	-24.331
16.353	1.285	9.545	-24.331
16.3617	1.285	9.545	-24.308
16.3703	1.285	9.538	-24.308
16.379	1.285	9.538	-24.308
16.3877	1.285	9.538	-24.308
16.3963	1.242	9.554	-24.308
16.405	1.242	9.554	-24.308
16.4137	1.242	9.554	-24.308
16.4223	1.258	9.559	-24.334
16.431	1.258	9.559	-24.334
16.4397	1.258	9.559	-24.334
16.4483	1.284	9.59	-24.334
16.457	1.284	9.59	-24.334
16.4657	1.284	9.59	-24.334
16.4743	1.305	9.588	-24.334
16.483	1.305	9.588	-24.356
16.4916	1.305	9.588	-24.356
16.5003	1.339	9.578	-24.356
16.509	1.339	9.578	-24.356
16.5182	1.339	9.578	-24.356
16.5263	1.339	9.562	-24.356
16.535	1.339	9.562	-24.371
16.5436	1.339	9.562	-24.371
16.5523	1.315	9.561	-24.371
16.561	1.315	9.561	-24.371
16.5696	1.315	9.561	-24.371
16.5783	1.303	9.571	-24.371
16.587	1.303	9.571	-24.371
16.5956	1.303	9.571	-24.334
16.6049	1.307	9.563	-24.334
16.613	1.307	9.563	-24.334
16.6216	1.307	9.563	-24.334
16.6303	1.328	9.559	-24.334
16.639	1.328	9.559	-24.334
16.6476	1.328	9.559	-24.334
16.6563	1.321	9.579	-24.309
16.665	1.321	9.579	-24.309
16.6736	1.321	9.579	-24.309
16.6823	1.329	9.58	-24.309
16.6916	1.329	9.58	-24.309
16.6996	1.329	9.58	-24.309
16.7083	1.316	9.602	-24.309
16.717	1.316	9.602	-24.368
16.7256	1.316	9.602	-24.368
16.7343	1.305	9.606	-24.368
16.743	1.305	9.606	-24.368
16.7516	1.305	9.606	-24.368
16.7603	1.3	9.598	-24.368
16.769	1.3	9.598	-24.368
16.7776	1.3	9.598	-24.392
16.7863	1.272	9.589	-24.392
16.795	1.272	9.589	-24.392
16.8036	1.272	9.589	-24.392
16.8123	1.297	9.579	-24.392
16.821	1.297	9.579	-24.392
16.8296	1.297	9.579	-24.392
16.8383	1.306	9.563	-24.382
16.847	1.306	9.563	-24.382
16.8556	1.306	9.563	-24.382
16.8646	1.332	9.567	-24.382
16.873	1.332	9.567	-24.382
16.8816	1.332	9.567	-24.382
16.8903	1.336	9.568	-24.382
16.899	1.336	9.568	-24.343
16.9076	1.336	9.568	-24.343
16.9163	1.342	9.577	-24.343
16.925	1.342	9.577	-24.343
16.9336	1.342	9.577	-24.343
16.9423	1.338	9.575	-24.343
16.9512	1.338	9.575	-24.343
16.9596	1.338	9.575	-24.381
16.9683	1.334	9.564	-24.381
16.977	1.334	9.564	-24.381
16.9856	1.334	9.564	-24.381
16.9943	1.338	9.578	-24.381
17.003	1.338	9.578	-24.381
17.0116	1.338	9.578	-24.381
17.0203	1.312	9.563	-24.325
17.029	1.312	9.563	-24.325
17.0376	1.312	9.563	-24.325
17.0463	1.304	9.565	-24.325
17.055	1.304	9.565	-24.325
17.0636	1.304	9.565	-24.325
17.0723	1.302	9.566	-24.325
17.081	1.302	9.566	-24.3
17.0896	1.302	9.566	-24.3
[truncated: 34,922 more rows]

## Sheet: Figure 1d
seconds	Nb632			Nb633			Nb643			Nb11			EA1
0	0	0	0	0	0	0	0	0	0	0	0	0	0	0	0
20	-0.005	-0.005	-0.005	-0.006	-0.007	-0.003	-0.002	-0.002	-0.003	0.002	0	0	-0.008	0	0.001
40	-0.008	-0.01	-0.008	-0.011	-0.011	-0.005	-0.004	-0.004	-0.004	0	0.001	0.001	-0.012	-0.001	0.001
60	-0.011	-0.014	-0.011	-0.016	-0.015	-0.008	-0.005	-0.006	-0.007	0	0.002	0	-0.014	-0.001	0.002
80	-0.015	-0.019	-0.014	-0.021	-0.02	-0.014	-0.005	-0.01	-0.01	0	0.001	0	-0.015	-0.002	0.002
100	-0.019	-0.022	-0.016	-0.025	-0.025	-0.02	-0.007	-0.011	-0.013	0.001	0.002	0.001	-0.016	-0.002	0.002
120	-0.022	-0.025	-0.017	-0.029	-0.031	-0.025	-0.012	-0.015	-0.018	0.001	0.001	0.001	-0.016	-0.002	0.002
140	-0.026	-0.027	-0.02	-0.032	-0.034	-0.025	-0.017	-0.019	-0.02	0.003	0.001	0.002	-0.015	-0.002	0.002
160	-0.03	-0.03	-0.024	-0.037	-0.038	-0.025	-0.022	-0.021	-0.021	0.003	0.001	0.004	-0.015	-0.003	0.003
180	-0.033	-0.033	-0.027	-0.041	-0.041	-0.024	-0.023	-0.023	-0.022	0.003	0	0.005	-0.015	-0.003	0.003
200	-0.038	-0.038	-0.03	-0.044	-0.044	-0.025	-0.023	-0.025	-0.024	0.002	-0.001	0.006	-0.014	-0.002	0.003
220	-0.041	-0.039	-0.031	-0.046	-0.046	-0.026	-0.021	-0.025	-0.024	0.002	-0.002	0.007	-0.014	-0.003	0.003
240	-0.044	-0.04	-0.032	-0.046	-0.046	-0.027	-0.019	-0.025	-0.024	0.003	-0.003	0.007	-0.014	-0.003	0.003
260	-0.045	-0.04	-0.033	-0.047	-0.047	-0.028	-0.02	-0.026	-0.025	0.004	-0.004	0.006	-0.014	-0.003	0.003
280	-0.046	-0.039	-0.034	-0.048	-0.048	-0.029	-0.022	-0.027	-0.027	0.004	-0.003	0.003	-0.014	-0.003	0.003
300	-0.047	-0.039	-0.034	-0.049	-0.049	-0.03	-0.025	-0.029	-0.028	0.005	-0.003	0.002	-0.014	-0.004	0.003
320	-0.048	-0.04	-0.035	-0.05	-0.05	-0.031	-0.027	-0.031	-0.03	0.004	-0.003	0.001	-0.015	-0.004	0.003
340	-0.049	-0.041	-0.035	-0.05	-0.05	-0.033	-0.029	-0.033	-0.032	0.005	-0.005	-0.001	-0.014	-0.004	0.002
360	-0.049	-0.043	-0.036	-0.051	-0.05	-0.034	-0.031	-0.034	-0.032	0.003	-0.005	-0.003	-0.015	-0.004	0.002
380	-0.049	-0.044	-0.036	-0.051	-0.05	-0.036	-0.033	-0.034	-0.033	0.003	-0.004	-0.002	-0.015	-0.004	0.002
400	-0.05	-0.045	-0.037	-0.054	-0.052	-0.038	-0.035	-0.035	-0.035	0.002	-0.005	-0.002	-0.015	-0.004	0.002
420	-0.05	-0.047	-0.04	-0.056	-0.054	-0.039	-0.037	-0.036	-0.036	0.002	-0.004	-0.005	-0.015	-0.004	0.001
440	-0.05	-0.05	-0.041	-0.059	-0.055	-0.041	-0.037	-0.037	-0.037	0	-0.003	-0.008	-0.015	-0.005	0.001
460	-0.049	-0.05	-0.044	-0.06	-0.056	-0.042	-0.039	-0.039	-0.039	0.001	-0.003	-0.01	-0.015	-0.005	0.001
480	-0.049	-0.051	-0.045	-0.062	-0.057	-0.044	-0.038	-0.04	-0.04	0.001	-0.004	-0.011	-0.015	-0.005	0.001
500	-0.049	-0.052	-0.046	-0.062	-0.059	-0.045	-0.039	-0.041	-0.042	0.001	-0.006	-0.011	-0.015	-0.005	0.001
520	-0.049	-0.053	-0.047	-0.064	-0.06	-0.047	-0.039	-0.043	-0.044	0	-0.005	-0.013	-0.015	-0.005	0.001
540	-0.05	-0.054	-0.047	-0.064	-0.059	-0.048	-0.04	-0.046	-0.045	0.001	-0.006	-0.013	-0.015	-0.005	0.001
560	-0.051	-0.053	-0.046	-0.066	-0.059	-0.049	-0.04	-0.047	-0.047	0.002	-0.005	-0.013	-0.015	-0.005	0.001
580	-0.052	-0.053	-0.047	-0.066	-0.059	-0.05	-0.04	-0.048	-0.048	0.001	-0.007	-0.015	-0.016	-0.005	0.001
600	-0.053	-0.053	-0.047	-0.066	-0.059	-0.05	-0.041	-0.05	-0.05	0.002	-0.008	-0.014	-0.016	-0.005	0.002
620	-0.054	-0.051	-0.046	-0.066	-0.059	-0.05	-0.041	-0.05	-0.051	0.002	-0.009	-0.014	-0.016	-0.006	0.002
640	-0.055	-0.051	-0.047	-0.066	-0.059	-0.049	-0.041	-0.051	-0.052	0.001	-0.011	-0.015	-0.017	-0.005	0.001
660	-0.055	-0.05	-0.047	-0.067	-0.06	-0.049	-0.04	-0.052	-0.052	0.001	-0.011	-0.015	-0.017	-0.006	0.001
680	-0.055	-0.048	-0.045	-0.067	-0.06	-0.048	-0.04	-0.054	-0.054	0.001	-0.01	-0.016	-0.017	-0.006	0.001
700	-0.055	-0.046	-0.046	-0.067	-0.06	-0.046	-0.04	-0.054	-0.054	0.001	-0.01	-0.016	-0.017	-0.006	0
720	-0.054	-0.046	-0.046	-0.067	-0.062	-0.044	-0.04	-0.054	-0.054	0.001	-0.011	-0.016	-0.018	-0.007	-0.001
740	-0.054	-0.044	-0.047	-0.068	-0.063	-0.042	-0.039	-0.051	-0.055	0	-0.012	-0.015	-0.018	-0.007	-0.002
760	-0.054	-0.043	-0.047	-0.067	-0.064	-0.041	-0.039	-0.053	-0.055	0.001	-0.011	-0.016	-0.018	-0.008	-0.003
780	-0.053	-0.042	-0.046	-0.068	-0.064	-0.041	-0.038	-0.054	-0.055	0	-0.011	-0.015	-0.018	-0.008	-0.003
800	-0.053	-0.041	-0.047	-0.068	-0.063	-0.042	-0.038	-0.056	-0.055	-0.001	-0.011	-0.014	-0.018	-0.009	-0.003
820	-0.053	-0.041	-0.047	-0.069	-0.062	-0.043	-0.038	-0.056	-0.055	-0.002	-0.01	-0.015	-0.019	-0.01	-0.003
840	-0.053	-0.04	-0.047	-0.068	-0.06	-0.043	-0.037	-0.056	-0.055	-0.001	-0.008	-0.015	-0.019	-0.01	-0.004
860	-0.053	-0.039	-0.048	-0.068	-0.057	-0.043	-0.035	-0.055	-0.055	-0.002	-0.009	-0.015	-0.02	-0.01	-0.004
880	-0.054	-0.039	-0.048	-0.068	-0.054	-0.044	-0.033	-0.054	-0.054	-0.003	-0.009	-0.015	-0.019	-0.011	-0.004
900	-0.055	-0.038	-0.049	-0.068	-0.049	-0.045	-0.031	-0.053	-0.055	-0.002	-0.007	-0.013	-0.019	-0.011	-0.005
920	-0.054	-0.038	-0.048	-0.068	-0.044	-0.044	-0.029	-0.052	-0.055	-0.003	-0.006	-0.012	-0.019	-0.012	-0.005
940	-0.053	-0.037	-0.047	-0.065	-0.042	-0.042	-0.026	-0.051	-0.055	-0.003	-0.003	-0.011	-0.02	-0.013	-0.006
960	-0.053	-0.037	-0.046	-0.063	-0.041	-0.043	-0.025	-0.052	-0.054	-0.001	-0.001	-0.011	-0.021	-0.013	-0.007
980	-0.052	-0.037	-0.044	-0.06	-0.041	-0.043	-0.024	-0.052	-0.054	-0.001	0.001	-0.01	-0.02	-0.014	-0.007
1000	-0.05	-0.037	-0.043	-0.055	-0.04	-0.04	-0.022	-0.052	-0.053	-0.001	0.002	-0.007	-0.02	-0.015	-0.009
1020	-0.048	-0.037	-0.04	-0.05	-0.04	-0.039	-0.019	-0.052	-0.053	-0.002	0.004	-0.003	-0.021	-0.015	-0.009
1040	-0.047	-0.037	-0.037	-0.046	-0.041	-0.037	-0.018	-0.052	-0.052	-0.004	0.005	-0.002	-0.021	-0.015	-0.009
1060	-0.045	-0.037	-0.034	-0.045	-0.042	-0.033	-0.019	-0.052	-0.051	-0.002	0.006	0	-0.022	-0.015	-0.01
1080	-0.042	-0.037	-0.031	-0.045	-0.042	-0.031	-0.021	-0.051	-0.051	-0.001	0.01	0.001	-0.022	-0.017	-0.011
1100	-0.041	-0.038	-0.03	-0.045	-0.042	-0.028	-0.022	-0.05	-0.048	0.003	0.013	0.003	-0.023	-0.016	-0.011
1120	-0.04	-0.037	-0.028	-0.044	-0.042	-0.027	-0.023	-0.049	-0.047	0.005	0.017	0.006	-0.023	-0.017	-0.011
1140	-0.039	-0.038	-0.028	-0.045	-0.042	-0.026	-0.022	-0.047	-0.046	0.007	0.018	0.011	-0.023	-0.017	-0.011
1160	-0.039	-0.037	-0.028	-0.045	-0.043	-0.025	-0.023	-0.046	-0.045	0.009	0.019	0.014	-0.023	-0.018	-0.011
1180	-0.038	-0.038	-0.028	-0.046	-0.043	-0.026	-0.025	-0.044	-0.043	0.014	0.02	0.018	-0.024	-0.018	-0.012
1200	-0.039	-0.038	-0.027	-0.046	-0.043	-0.026	-0.025	-0.041	-0.041	0.015	0.018	0.022	-0.024	-0.019	-0.012
1220	-0.038	-0.037	-0.027	-0.048	-0.044	-0.026	-0.024	-0.04	-0.039	0.014	0.013	0.024	-0.025	-0.019	-0.012
1240	-0.038	-0.037	-0.028	-0.046	-0.045	-0.026	-0.026	-0.038	-0.037	0.016	0.008	0.028	-0.025	-0.019	-0.013
1260	-0.039	-0.038	-0.028	-0.045	-0.045	-0.026	-0.025	-0.036	-0.036	0.017	0.004	0.029	-0.025	-0.019	-0.013
1280	-0.039	-0.039	-0.028	-0.046	-0.046	-0.026	-0.025	-0.035	-0.035	0.018	0.001	0.028	-0.026	-0.019	-0.014
1300	-0.038	-0.038	-0.027	-0.046	-0.046	-0.026	-0.025	-0.033	-0.034	0.019	0.002	0.028	-0.026	-0.02	-0.015
1320	-0.039	-0.038	-0.027	-0.047	-0.047	-0.027	-0.026	-0.032	-0.034	0.024	-0.002	0.027	-0.026	-0.021	-0.015
1340	-0.038	-0.038	-0.027	-0.046	-0.046	-0.027	-0.026	-0.032	-0.035	0.025	-0.003	0.026	-0.027	-0.021	-0.015
1360	-0.038	-0.039	-0.028	-0.046	-0.047	-0.027	-0.027	-0.033	-0.035	0.028	-0.003	0.022	-0.027	-0.021	-0.015
1380	-0.039	-0.039	-0.028	-0.047	-0.046	-0.027	-0.028	-0.033	-0.035	0.03	-0.004	0.016	-0.027	-0.022	-0.015
1400	-0.039	-0.039	-0.028	-0.049	-0.047	-0.028	-0.025	-0.033	-0.035	0.031	-0.003	0.01	-0.027	-0.022	-0.016
1420	-0.039	-0.039	-0.028	-0.051	-0.047	-0.027	-0.026	-0.033	-0.036	0.031	-0.004	0.001	-0.028	-0.022	-0.016
1440	-0.039	-0.039	-0.028	-0.052	-0.048	-0.028	-0.028	-0.034	-0.036	0.028	-0.002	-0.005	-0.028	-0.023	-0.017
1460	-0.04	-0.04	-0.028	-0.053	-0.048	-0.027	-0.028	-0.034	-0.036	0.022	-0.001	-0.008	-0.029	-0.023	-0.017
1480	-0.039	-0.039	-0.029	-0.055	-0.048	-0.028	-0.028	-0.034	-0.037	0.017	-0.004	-0.009	-0.03	-0.024	-0.017
1500	-0.039	-0.039	-0.029	-0.055	-0.048	-0.028	-0.028	-0.034	-0.036	0.009	-0.005	-0.011	-0.029	-0.024	-0.017
1520	-0.039	-0.039	-0.028	-0.055	-0.049	-0.028	-0.029	-0.034	-0.037	0.002	-0.004	-0.012	-0.029	-0.024	-0.018
1540	-0.039	-0.04	-0.029	-0.057	-0.049	-0.029	-0.03	-0.035	-0.037	-0.001	-0.005	-0.011	-0.03	-0.025	-0.018
1560	-0.04	-0.04	-0.028	-0.056	-0.05	-0.029	-0.03	-0.035	-0.038	-0.002	-0.005	-0.012	-0.031	-0.025	-0.018
1580	-0.04	-0.04	-0.029	-0.057	-0.049	-0.027	-0.026	-0.036	-0.037	-0.002	-0.005	-0.012	-0.03	-0.026	-0.019
1600	-0.039	-0.04	-0.029	-0.057	-0.05	-0.029	-0.028	-0.036	-0.038	-0.003	-0.005	-0.013	-0.031	-0.026	-0.02
1620	-0.04	-0.04	-0.029	-0.057	-0.051	-0.029	-0.03	-0.037	-0.038	-0.003	-0.006	-0.012	-0.031	-0.026	-0.02
1640	-0.04	-0.04	-0.03	-0.057	-0.051	-0.029	-0.031	-0.036	-0.038	-0.005	-0.005	-0.01	-0.031	-0.027	-0.02
1660	-0.04	-0.041	-0.03	-0.058	-0.052	-0.03	-0.031	-0.036	-0.039	-0.007	-0.006	-0.009	-0.032	-0.026	-0.021
1680	-0.041	-0.041	-0.031	-0.058	-0.052	-0.028	-0.031	-0.036	-0.039	-0.005	-0.005	-0.011	-0.032	-0.027	-0.021
1700	-0.041	-0.04	-0.03	-0.058	-0.052	-0.03	-0.03	-0.036	-0.039	-0.005	-0.006	-0.012	-0.032	-0.027	-0.022
1720	-0.041	-0.041	-0.031	-0.059	-0.053	-0.031	-0.032	-0.037	-0.04	-0.006	-0.007	-0.012	-0.032	-0.027	-0.023
1740	-0.041	-0.042	-0.031	-0.059	-0.053	-0.03	-0.032	-0.037	-0.04	-0.005	-0.006	-0.012	-0.034	-0.029	-0.023
1760	-0.041	-0.042	-0.031	-0.06	-0.054	-0.031	-0.032	-0.037	-0.04	-0.005	-0.005	-0.012	-0.033	-0.029	-0.024
1780	-0.041	-0.042	-0.031	-0.061	-0.054	-0.03	-0.031	-0.037	-0.04	-0.005	-0.005	-0.013	-0.034	-0.03	-0.024
1800	-0.042	-0.042	-0.031	-0.062	-0.055	-0.031	-0.032	-0.037	-0.04	-0.007	-0.006	-0.013	-0.034	-0.03	-0.025
1820	-0.042	-0.043	-0.032	-0.065	-0.055	-0.031	-0.032	-0.037	-0.041	-0.006	-0.007	-0.012	-0.034	-0.03	-0.026
1840	-0.042	-0.042	-0.031	-0.065	-0.056	-0.03	-0.029	-0.038	-0.041	-0.005	-0.008	-0.013	-0.035	-0.03	-0.026
1860	-0.042	-0.043	-0.032	-0.066	-0.056	-0.032	-0.029	-0.038	-0.041	-0.006	-0.008	-0.013	-0.034	-0.031	-0.025
1880	-0.043	-0.043	-0.033	-0.066	-0.056	-0.031	-0.031	-0.038	-0.041	-0.009	-0.008	-0.014	-0.035	-0.031	-0.027
1900	-0.043	-0.043	-0.032	-0.066	-0.057	-0.031	-0.033	-0.039	-0.041	-0.008	-0.007	-0.013	-0.036	-0.032	-0.027
1920	-0.043	-0.043	-0.032	-0.066	-0.057	-0.032	-0.033	-0.038	-0.042	-0.008	-0.009	-0.015	-0.036	-0.032	-0.027
1940	-0.043	-0.044	-0.033	-0.066	-0.057	-0.032	-0.033	-0.039	-0.042	-0.009	-0.01	-0.016	-0.036	-0.032	-0.028
1960	-0.043	-0.044	-0.033	-0.067	-0.058	-0.032	-0.032	-0.04	-0.042	-0.009	-0.007	-0.016	-0.037	-0.033	-0.027
1980	-0.043	-0.044	-0.033	-0.067	-0.058	-0.031	-0.031	-0.04	-0.042	-0.009	-0.009	-0.016	-0.035	-0.034	-0.027
2000	-0.043	-0.044	-0.033	-0.067	-0.059	-0.032	-0.033	-0.039	-0.043	-0.008	-0.009	-0.016	-0.038	-0.032	-0.028
2020	-0.044	-0.045	-0.033	-0.067	-0.058	-0.032	-0.033	-0.04	-0.043	-0.009	-0.008	-0.016	-0.038	-0.034	-0.029
2040	-0.044	-0.044	-0.032	-0.067	-0.058	-0.03	-0.033	-0.039	-0.043	-0.008	-0.007	-0.016	-0.038	-0.034	-0.03
2060	-0.044	-0.045	-0.034	-0.068	-0.059	-0.032	-0.033	-0.04	-0.043	-0.008	-0.009	-0.017	-0.038	-0.034	-0.031
2080	-0.043	-0.046	-0.034	-0.068	-0.059	-0.031	-0.034	-0.041	-0.044	-0.008	-0.009	-0.016	-0.039	-0.034	-0.03
2100	-0.045	-0.046	-0.035	-0.069	-0.06	-0.032	-0.034	-0.041	-0.044	-0.008	-0.009	-0.016	-0.039	-0.034	-0.031
2120	-0.044	-0.046	-0.035	-0.068	-0.06	-0.033	-0.033	-0.041	-0.043	-0.008	-0.009	-0.016	-0.041	-0.034	-0.032
2140	-0.045	-0.045	-0.035	-0.069	-0.06	-0.032	-0.034	-0.041	-0.043	-0.009	-0.009	-0.017	-0.038	-0.035	-0.032
2160	-0.045	-0.045	-0.035	-0.069	-0.06	-0.033	-0.034	-0.041	-0.044	-0.01	-0.008	-0.016	-0.04	-0.035	-0.033
2180	-0.045	-0.045	-0.035	-0.069	-0.06	-0.033	-0.034	-0.041	-0.044	-0.008	-0.009	-0.015	-0.041	-0.036	-0.033
2200	-0.045	-0.046	-0.035	-0.07	-0.061	-0.033	-0.034	-0.041	-0.045	-0.01	-0.009	-0.016	-0.041	-0.036	-0.033
2220	-0.044	-0.045	-0.036	-0.07	-0.061	-0.033	-0.031	-0.042	-0.045	-0.011	-0.009	-0.017	-0.041	-0.037	-0.034
2240	-0.045	-0.047	-0.035	-0.07	-0.062	-0.033	-0.033	-0.042	-0.045	-0.011	-0.009	-0.016	-0.041	-0.036	-0.035
2260	-0.045	-0.047	-0.036	-0.07	-0.063	-0.033	-0.035	-0.042	-0.045	-0.011	-0.008	-0.015	-0.042	-0.035	-0.033
2280	-0.046	-0.047	-0.036	-0.07	-0.062	-0.034	-0.035	-0.043	-0.046	-0.011	-0.009	-0.016	-0.042	-0.035	-0.034
2300	-0.046	-0.047	-0.036	-0.07	-0.062	-0.033	-0.034	-0.042	-0.046	-0.01	-0.01	-0.017	-0.043	-0.035	-0.034
2320	-0.046	-0.047	-0.036	-0.069	-0.062	-0.033	-0.034	-0.042	-0.046	-0.011	-0.01	-0.016	-0.043	-0.034	-0.034
2340	-0.046	-0.048	-0.036	-0.069	-0.062	-0.034	-0.034	-0.043	-0.046	-0.012	-0.01	-0.017	-0.043	-0.036	-0.033
2360	-0.046	-0.047	-0.036	-0.069	-0.063	-0.034	-0.036	-0.043	-0.046	-0.011	-0.01	-0.016	-0.044	-0.037	-0.036
2380	-0.047	-0.047	-0.036	-0.07	-0.063	-0.034	-0.037	-0.044	-0.045	-0.011	-0.009	-0.017	-0.043	-0.035	-0.036
2400	-0.047	-0.048	-0.037	-0.07	-0.064	-0.034	-0.038	-0.044	-0.046	-0.01	-0.01	-0.017	-0.044	-0.037	-0.037
2420	-0.047	-0.049	-0.037	-0.07	-0.064	-0.035	-0.039	-0.044	-0.046	-0.013	-0.01	-0.015	-0.046	-0.036	-0.037
2440	-0.047	-0.049	-0.037	-0.071	-0.065	-0.035	-0.04	-0.044	-0.046	-0.012	-0.009	-0.014	-0.046	-0.037	-0.037
2460	-0.048	-0.048	-0.037	-0.071	-0.064	-0.035	-0.04	-0.044	-0.046	-0.011	-0.011	-0.016	-0.046	-0.037	-0.037
2480	-0.048	-0.049	-0.038	-0.071	-0.064	-0.035	-0.04	-0.044	-0.047	-0.012	-0.012	-0.018	-0.044	-0.036	-0.036
2500	-0.048	-0.049	-0.037	-0.072	-0.065	-0.035	-0.04	-0.045	-0.046	-0.011	-0.009	-0.018	-0.046	-0.037	-0.037
2520	-0.048	-0.049	-0.037	-0.072	-0.066	-0.036	-0.04	-0.045	-0.047	-0.011	-0.009	-0.018	-0.046	-0.039	-0.038
2540	-0.048	-0.049	-0.038	-0.073	-0.066	-0.036	-0.04	-0.045	-0.048	-0.014	-0.01	-0.017	-0.045	-0.039	-0.038
2560	-0.048	-0.049	-0.038	-0.073	-0.066	-0.036	-0.04	-0.045	-0.047	-0.013	-0.01	-0.018	-0.046	-0.038	-0.037
2580	-0.048	-0.05	-0.039	-0.074	-0.067	-0.037	-0.04	-0.045	-0.048	-0.014	-0.011	-0.019	-0.045	-0.039	-0.039
2600	-0.048	-0.05	-0.039	-0.074	-0.067	-0.036	-0.04	-0.045	-0.048	-0.014	-0.011	-0.019	-0.048	-0.039	-0.039
2620	-0.049	-0.05	-0.039	-0.074	-0.067	-0.036	-0.041	-0.044	-0.048	-0.013	-0.012	-0.019	-0.048	-0.038	-0.039
2640	-0.049	-0.05	-0.039	-0.074	-0.068	-0.037	-0.041	-0.045	-0.048	-0.015	-0.01	-0.02	-0.047	-0.04	-0.041
2660	-0.049	-0.05	-0.04	-0.074	-0.068	-0.037	-0.041	-0.045	-0.048	-0.014	-0.011	-0.019	-0.048	-0.042	-0.04
2680	-0.049	-0.05	-0.039	-0.075	-0.068	-0.037	-0.041	-0.045	-0.048	-0.013	-0.012	-0.019	-0.048	-0.043	-0.042
2700	-0.049	-0.051	-0.04	-0.074	-0.069	-0.037	-0.038	-0.046	-0.048	-0.014	-0.012	-0.018	-0.049	-0.042	-0.038
2720	-0.05	-0.051	-0.04	-0.075	-0.069	-0.038	-0.041	-0.047	-0.048	-0.013	-0.013	-0.019	-0.047	-0.042	-0.043
2740	-0.049	-0.051	-0.04	-0.074	-0.068	-0.038	-0.041	-0.046	-0.048	-0.014	-0.012	-0.017	-0.049	-0.041	-0.042
2760	-0.05	-0.051	-0.04	-0.075	-0.07	-0.038	-0.041	-0.046	-0.049	-0.015	-0.013	-0.019	-0.049	-0.04	-0.041
2780	-0.049	-0.05	-0.041	-0.075	-0.069	-0.038	-0.042	-0.046	-0.048	-0.014	-0.011	-0.021	-0.049	-0.041	-0.044
2800	-0.049	-0.051	-0.041	-0.075	-0.069	-0.038	-0.042	-0.046	-0.049	-0.014	-0.013	-0.02	-0.05	-0.041	-0.041
2820	-0.05	-0.051	-0.04	-0.075	-0.069	-0.038	-0.042	-0.047	-0.049	-0.014	-0.012	-0.02	-0.049	-0.042	-0.041
2840	-0.05	-0.051	-0.041	-0.075	-0.069	-0.039	-0.042	-0.047	-0.048	-0.015	-0.013	-0.019	-0.05	-0.044	-0.043
2860	-0.051	-0.052	-0.041	-0.075	-0.069	-0.039	-0.042	-0.047	-0.049	-0.014	-0.013	-0.02	-0.05	-0.044	-0.042
2880	-0.051	-0.053	-0.041	-0.075	-0.069	-0.039	-0.042	-0.046	-0.049	-0.015	-0.013	-0.02	-0.051	-0.043	-0.042
2900	-0.051	-0.052	-0.041	-0.075	-0.069	-0.039	-0.042	-0.047	-0.049	-0.013	-0.012	-0.02	-0.051	-0.043	-0.04
2920	-0.051	-0.053	-0.042	-0.074	-0.07	-0.039	-0.043	-0.047	-0.05	-0.014	-0.013	-0.021	-0.053	-0.043	-0.043
2940	-0.051	-0.053	-0.042	-0.073	-0.071	-0.039	-0.043	-0.048	-0.049	-0.014	-0.013	-0.019	-0.049	-0.044	-0.041
2960	-0.051	-0.053	-0.042	-0.073	-0.071	-0.04	-0.043	-0.048	-0.05	-0.016	-0.014	-0.018	-0.051	-0.043	-0.042
2980	-0.052	-0.052	-0.042	-0.073	-0.071	-0.039	-0.043	-0.048	-0.05	-0.016	-0.013	-0.019	-0.051	-0.044	-0.043
3000	-0.052	-0.054	-0.042	-0.072	-0.07	-0.04	-0.043	-0.048	-0.05	-0.015	-0.013	-0.02	-0.052	-0.043	-0.044
3020	-0.051	-0.053	-0.043	-0.072	-0.072	-0.039	-0.043	-0.048	-0.05	-0.016	-0.014	-0.02	-0.051	-0.043	-0.043
3040	-0.052	-0.054	-0.042	-0.071	-0.072	-0.04	-0.044	-0.048	-0.05	-0.015	-0.015	-0.021	-0.05	-0.045	-0.042
3060	-0.052	-0.054	-0.043	-0.07	-0.072	-0.04	-0.044	-0.049	-0.05	-0.016	-0.014	-0.021	-0.05	-0.045	-0.042
3080	-0.052	-0.054	-0.042	-0.069	-0.072	-0.04	-0.044	-0.049	-0.051	-0.014	-0.012	-0.02	-0.053	-0.045	-0.043
3100	-0.052	-0.054	-0.043	-0.07	-0.072	-0.041	-0.044	-0.049	-0.051	-0.015	-0.014	-0.02	-0.054	-0.044	-0.043
3120	-0.053	-0.054	-0.043	-0.07	-0.072	-0.041	-0.044	-0.048	-0.051	-0.015	-0.012	-0.021	-0.054	-0.047	-0.042
3140	-0.053	-0.052	-0.043	-0.072	-0.073	-0.041	-0.042	-0.049	-0.051	-0.014	-0.013	-0.02	-0.053	-0.047	-0.042
3160	-0.052	-0.054	-0.043	-0.071	-0.072	-0.041	-0.044	-0.048	-0.051	-0.015	-0.012	-0.021	-0.052	-0.048	-0.044
3180	-0.053	-0.054	-0.043	-0.072	-0.073	-0.041	-0.044	-0.048	-0.051	-0.016	-0.013	-0.02	-0.055	-0.044	-0.043
3200	-0.053	-0.054	-0.044	-0.072	-0.073	-0.041	-0.044	-0.049	-0.051	-0.016	-0.012	-0.02	-0.055	-0.048	-0.042
3220	-0.054	-0.055	-0.044	-0.071	-0.073	-0.041	-0.044	-0.049	-0.051	-0.015	-0.012	-0.02	-0.053	-0.048	-0.043
3240	-0.054	-0.055	-0.044	-0.071	-0.072	-0.041	-0.044	-0.049	-0.051	-0.016	-0.012	-0.021	-0.056	-0.048	-0.045
3260	-0.054	-0.055	-0.044	-0.072	-0.072	-0.042	-0.045	-0.049	-0.052	-0.016	-0.013	-0.021	-0.056	-0.046	-0.043
3280	-0.054	-0.054	-0.044	-0.073	-0.073	-0.042	-0.045	-0.049	-0.052	-0.015	-0.013	-0.022	-0.056	-0.047	-0.044
3300	-0.054	-0.056	-0.045	-0.073	-0.074	-0.042	-0.042	-0.049	-0.052	-0.016	-0.014	-0.022	-0.056	-0.048	-0.044
3320	-0.054	-0.055	-0.044	-0.073	-0.073	-0.042	-0.045	-0.049	-0.052	-0.016	-0.014	-0.023	-0.057	-0.049	-0.044
3340	-0.055	-0.056	-0.045	-0.073	-0.074	-0.042	-0.046	-0.049	-0.052	-0.015	-0.016	-0.022	-0.057	-0.048	-0.043
3360	-0.054	-0.056	-0.044	-0.073	-0.074	-0.042	-0.046	-0.049	-0.052	-0.015	-0.015	-0.021	-0.054	-0.049	-0.041
3380	-0.055	-0.056	-0.045	-0.072	-0.074	-0.042	-0.045	-0.049	-0.052	-0.014	-0.014	-0.019	-0.052	-0.049	-0.042
3400	-0.055	-0.056	-0.044	-0.073	-0.074	-0.042	-0.045	-0.049	-0.052	-0.016	-0.015	-0.02	-0.056	-0.048	-0.039
3420	-0.055	-0.056	-0.045	-0.073	-0.074	-0.042	-0.046	-0.05	-0.053	-0.016	-0.015	-0.022	-0.055	-0.049	-0.042
3440	-0.055	-0.056	-0.045	-0.072	-0.075	-0.042	-0.049	-0.05	-0.053	-0.017	-0.015	-0.022	-0.058	-0.048	-0.043
3460	-0.055	-0.056	-0.046	-0.072	-0.075	-0.042	-0.049	-0.05	-0.053	-0.016	-0.015	-0.021	-0.058	-0.049	-0.041
3480	-0.055	-0.057	-0.045	-0.071	-0.075	-0.042	-0.048	-0.05	-0.053	-0.017	-0.016	-0.02	-0.058	-0.045	-0.042
3500	-0.055	-0.058	-0.045	-0.07	-0.075	-0.043	-0.046	-0.05	-0.053	-0.017	-0.016	-0.022	-0.057	-0.048	-0.041
3520	-0.056	-0.057	-0.046	-0.07	-0.075	-0.043	-0.047	-0.05	-0.054	-0.017	-0.015	-0.02	-0.058	-0.049	-0.042
3540	-0.055	-0.057	-0.046	-0.069	-0.075	-0.043	-0.049	-0.05	-0.053	-0.016	-0.016	-0.022	-0.058	-0.048	-0.044
3560	-0.056	-0.057	-0.046	-0.068	-0.075	-0.043	-0.049	-0.051	-0.054	-0.016	-0.016	-0.021	-0.058	-0.05	-0.043
3580	-0.056	-0.058	-0.046	-0.069	-0.075	-0.043	-0.042	-0.051	-0.054	-0.018	-0.014	-0.021	-0.059	-0.048	-0.039
3600	-0.056	-0.057	-0.046	-0.068	-0.075	-0.044	-0.05	-0.052	-0.054	-0.017	-0.016	-0.022	-0.058	-0.047	-0.044
3620	-0.056	-0.058	-0.046	-0.068	-0.075	-0.043	-0.049	-0.051	-0.054	-0.017	-0.016	-0.021	-0.059	-0.047	-0.041
3640	-0.056	-0.058	-0.046	-0.068	-0.075	-0.043	-0.05	-0.051	-0.054	-0.016	-0.016	-0.022	-0.058	-0.049	-0.043
3660	-0.056	-0.058	-0.047	-0.068	-0.075	-0.043	-0.047	-0.05	-0.054	-0.017	-0.016	-0.022	-0.058	-0.049	-0.045
3680	-0.057	-0.057	-0.046	-0.068	-0.076	-0.044	-0.048	-0.051	-0.054	-0.017	-0.015	-0.022	-0.06	-0.049	-0.042
3700	-0.057	-0.059	-0.047	-0.068	-0.076	-0.043	-0.048	-0.052	-0.054	-0.015	-0.015	-0.023	-0.056	-0.049	-0.043
3720	-0.057	-0.059	-0.047	-0.069	-0.075	-0.043	-0.05	-0.052	-0.055	-0.016	-0.016	-0.023	-0.061	-0.046	-0.044
3740	-0.057	-0.058	-0.047	-0.069	-0.076	-0.043	-0.051	-0.052	-0.054	-0.016	-0.015	-0.021	-0.06	-0.047	-0.043
3760	-0.057	-0.059	-0.048	-0.069	-0.076	-0.043	-0.051	-0.052	-0.054	-0.017	-0.015	-0.023	-0.06	-0.05	-0.044
3780	-0.057	-0.059	-0.048	-0.069	-0.077	-0.044	-0.051	-0.052	-0.055	-0.016	-0.014	-0.022	-0.059	-0.048	-0.045
3800	-0.057	-0.06	-0.048	-0.069	-0.077	-0.044	-0.051	-0.052	-0.055	-0.016	-0.014	-0.021	-0.061	-0.05	-0.043
3820	-0.058	-0.059	-0.048	-0.07	-0.077	-0.044	-0.051	-0.053	-0.055	-0.016	-0.015	-0.022	-0.063	-0.05	-0.045
3840	-0.058	-0.059	-0.048	-0.069	-0.077	-0.044	-0.051	-0.053	-0.055	-0.017	-0.013	-0.021	-0.061	-0.049	-0.045
3860	-0.058	-0.06	-0.048	-0.07	-0.077	-0.044	-0.051	-0.053	-0.055	-0.017	-0.014	-0.022	-0.062	-0.051	-0.043
3880	-0.058	-0.059	-0.049	-0.07	-0.076	-0.044	-0.049	-0.052	-0.055	-0.017	-0.015	-0.022	-0.062	-0.051	-0.044
3900	-0.058	-0.059	-0.048	-0.07	-0.076	-0.045	-0.049	-0.053	-0.055	-0.017	-0.016	-0.024	-0.063	-0.049	-0.043
3920	-0.058	-0.06	-0.049	-0.07	-0.077	-0.045	-0.049	-0.053	-0.055	-0.016	-0.014	-0.022	-0.061	-0.051	-0.049
3940	-0.059	-0.059	-0.048	-0.07	-0.077	-0.045	-0.052	-0.053	-0.055	-0.016	-0.014	-0.022	-0.06	-0.05	-0.052
3960	-0.059	-0.06	-0.049	-0.07	-0.078	-0.045	-0.052	-0.053	-0.055	-0.016	-0.014	-0.021	-0.062	-0.051	-0.05
3980	-0.059	-0.06	-0.049	-0.071	-0.077	-0.045	-0.05	-0.052	-0.055	-0.017	-0.013	-0.022	-0.061	-0.051	-0.051
4000	-0.059	-0.06	-0.049	-0.07	-0.077	-0.045	-0.045	-0.053	-0.056	-0.017	-0.014	-0.022	-0.061	-0.05	-0.049
4020
4040
4060
4080
4100
4120
4140
4160
4180
4200
4220
4240
4260
4280
4300
4320
4340
4360
4380
4400
4420
4440
4460
4480
4500
4520
4540
4560
4580
4600
4620
4640
4660
4680

## Sheet: Figure 1e
Hours	Nb632			Nb633			Nb643			Nb11			EA1 FL			Urea
0	0.176	0.175	0.178	0.184	0.198	0.197	0.123	0.118	0.133	0.542	0.507	0.552	0.544	0.622	0.563	0.07	0.071	0.078

## Sheet: Figure 1f
Radius(nm)	EA1 FL	+Nb632	+Nb633	+Nb643	+Nb11
0.02783	0	0	0	0	0
0.0387493	0	0	0	0	0
0.0539529	0	0	0	0	0
0.0751217	0	0	0	0	0
0.104596	0	0	0	0	0
0.145635	0	0	0	0	0
0.202776	0	0	0	0	0
0.282337	0	0	0	0	0
0.393114	0	0	0	0	0
0.547355	0	0	0	0	0
0.762114	0	0	0	0	0
1.06113	0.0420399	0	14.9946	0	0
1.47748	0.177018	0	30.6018	0	0
2.05718	0.27949	13.8441	33.5235	0	0.258545
2.86432	0.271868	45.4643	19.9841	0	0.574549
3.98816	0.162665	38.3356	0.895926	14.0567	0.0626198
5.55295	0.0347775	2.35606	0	43.2045	0
7.73169	0	0	0	37.6098	0
10.7653	0	0	0	5.12897	0
14.9891	0	0	0	0	0
20.8702	0	0	0	0	0
29.0587	0.138479	0	0	0	0
40.4601	0.476037	0	0	0	0
56.335	0.94749	0	0	0	0
78.4384	1.52289	0	0		0
109.214	2.23843	0	0		0
152.065	3.16048	0	0		0
211.729	4.3084	0	0		0.759511
294.802	5.60583	0	0		4.80031
410.47	6.90797	0	0		9.30375
571.521	8.07346	0	0		12.9243
795.762	9.00948	0	0		15.2389
1107.98	9.6592	0			16.0398
1542.71	9.96075	0			15.1431
2148	9.82056	0			12.5095
2990.79	9.12061				8.43531
4164.24	7.76771				3.76673
5798.11	5.77947				0.183166
8073.05	3.38653				0
11240.6	1.14837
15650.9	0

## Sheet: Figure 4c
Radius(nm)		EA1 WT	EA1 N614W-A484Q	EA1 ΔD6
0.02783		0	0	0
0.0387493		0	0	0
0.0539529		0	0	0
0.0751217		0	0	0
0.104596		0	0	0
0.145635		0	0	0
0.202776		0	0	0
0.282337		0	0	0
0.393114		0	0	0
0.547355		0	0	0
0.762114		0	0	0
1.06113		0	0	0
1.47748		0.136191	0	4.26601
2.05718		0.835535	0	43.5274
2.86432		0.259652	0	46.5877
3.98816		0	15.9725	5.03531
5.55295		0	84.0275	0
7.73169		0	0	0
10.7653		0	0	0
14.9891		0	0	0
20.8702		0	0	0
29.0587		0	0	0
40.4601		0.00197822	0	0
56.335		1.16003	0	0
78.4384		2.01785	0	0
109.214		2.29734	0	0
152.065		2.3305	0	0.0744353
211.729		2.55064	0	0.509114
294.802		3.38955	0	0
410.47		5.17788	0	0
571.521		7.87623	0	0
795.762		10.9088	0	0
1107.98		13.3527	0	0
1542.71		14.3506	0	0
2148		13.4452	0	0
5981.57		10.7015	0	0
8328.49		6.69011	0	0
		2.51771
		0

## Sheet: Figure 5b
time in h post inoculum	PBS				Nb632				Nb633				Nb643
0	0.105	0.107	0.106	0.105	0.104	0.106	0.105	0.106	0.106	0.104	0.106	0.107	0.104	0.105	0.105	0.107
0.25	0.105	0.106	0.106	0.105	0.104	0.106	0.105	0.106	0.105	0.104	0.106	0.107	0.104	0.105	0.105	0.109
0.5	0.105	0.106	0.106	0.105	0.104	0.106	0.105	0.106	0.105	0.104	0.106	0.107	0.104	0.105	0.105	0.109
0.75	0.105	0.106	0.106	0.106	0.104	0.106	0.105	0.106	0.105	0.104	0.106	0.107	0.104	0.105	0.105	0.107
1	0.105	0.107	0.106	0.106	0.104	0.106	0.105	0.106	0.106	0.104	0.106	0.107	0.104	0.105	0.105	0.108
1.25	0.105	0.107	0.106	0.106	0.104	0.106	0.105	0.107	0.106	0.105	0.106	0.107	0.104	0.105	0.105	0.107
1.5	0.105	0.107	0.106	0.106	0.105	0.107	0.105	0.107	0.106	0.105	0.107	0.108	0.104	0.106	0.105	0.106
1.75	0.105	0.107	0.106	0.106	0.105	0.107	0.106	0.107	0.106	0.105	0.107	0.107	0.104	0.105	0.105	0.106
2	0.105	0.107	0.106	0.106	0.105	0.107	0.106	0.107	0.106	0.105	0.107	0.107	0.105	0.106	0.105	0.106
2.25	0.105	0.107	0.106	0.106	0.105	0.107	0.106	0.107	0.106	0.105	0.107	0.108	0.105	0.106	0.105	0.106
2.5	0.106	0.107	0.106	0.106	0.105	0.107	0.106	0.107	0.106	0.105	0.107	0.108	0.105	0.106	0.106	0.106
2.75	0.106	0.107	0.106	0.106	0.105	0.107	0.106	0.107	0.106	0.105	0.107	0.108	0.105	0.106	0.105	0.107
3	0.106	0.107	0.107	0.106	0.105	0.107	0.106	0.107	0.106	0.105	0.107	0.108	0.105	0.106	0.106	0.107
3.25	0.106	0.107	0.106	0.106	0.105	0.107	0.106	0.107	0.106	0.105	0.107	0.108	0.105	0.106	0.106	0.107
3.5	0.106	0.107	0.106	0.106	0.105	0.107	0.106	0.107	0.106	0.105	0.107	0.108	0.105	0.106	0.106	0.107
3.75	0.106	0.107	0.106	0.106	0.105	0.107	0.106	0.107	0.107	0.105	0.107	0.108	0.105	0.106	0.106	0.109
4	0.106	0.107	0.107	0.106	0.105	0.107	0.106	0.107	0.106	0.105	0.107	0.108	0.105	0.106	0.106	0.106
4.25	0.106	0.107	0.107	0.107	0.105	0.107	0.106	0.107	0.107	0.105	0.107	0.108	0.105	0.106	0.106	0.11
4.5	0.106	0.108	0.107	0.107	0.105	0.107	0.106	0.108	0.107	0.105	0.108	0.108	0.105	0.106	0.106	0.109
4.75	0.106	0.108	0.107	0.107	0.106	0.107	0.106	0.108	0.107	0.105	0.108	0.108	0.105	0.106	0.106	0.108
5	0.106	0.108	0.107	0.107	0.106	0.108	0.107	0.108	0.107	0.106	0.108	0.109	0.106	0.107	0.107	0.108
5.25	0.106	0.108	0.108	0.107	0.106	0.109	0.107	0.109	0.108	0.107	0.108	0.11	0.106	0.107	0.108	0.11
5.5	0.106	0.108	0.108	0.108	0.107	0.109	0.107	0.11	0.108	0.107	0.109	0.111	0.107	0.108	0.108	0.111
5.75	0.107	0.108	0.109	0.108	0.107	0.11	0.108	0.111	0.109	0.108	0.11	0.112	0.108	0.109	0.11	0.113
6	0.107	0.109	0.111	0.108	0.108	0.111	0.109	0.114	0.11	0.109	0.111	0.114	0.109	0.111	0.111	0.11
6.25	0.107	0.11	0.111	0.11	0.11	0.112	0.11	0.115	0.113	0.111	0.114	0.117	0.11	0.112	0.114	0.113
6.5	0.108	0.11	0.115	0.111	0.113	0.115	0.112	0.121	0.116	0.114	0.117	0.121	0.112	0.115	0.117	0.116
6.75	0.108	0.112	0.118	0.115	0.116	0.119	0.116	0.127	0.121	0.118	0.122	0.127	0.115	0.119	0.121	0.123
7	0.11	0.114	0.123	0.118	0.121	0.125	0.12	0.137	0.129	0.124	0.129	0.137	0.122	0.125	0.129	0.132
7.25	0.113	0.118	0.133	0.125	0.13	0.134	0.127	0.153	0.141	0.134	0.14	0.152	0.131	0.136	0.142	0.147
7.5	0.114	0.122	0.145	0.133	0.144	0.147	0.137	0.178	0.158	0.149	0.156	0.175	0.147	0.149	0.162	0.17
7.75	0.119	0.13	0.166	0.147	0.167	0.169	0.153	0.215	0.187	0.171	0.183	0.207	0.169	0.17	0.19	0.206
8	0.126	0.144	0.197	0.17	0.198	0.198	0.181	0.26	0.225	0.204	0.217	0.25	0.203	0.203	0.228	0.255
8.25	0.135	0.163	0.236	0.204	0.237	0.236	0.213	0.322	0.277	0.249	0.266	0.31	0.246	0.242	0.28	0.321
8.5	0.15	0.193	0.286	0.246	0.291	0.291	0.259	0.395	0.346	0.306	0.331	0.384	0.3	0.3	0.349	0.406
8.75	0.174	0.23	0.356	0.304	0.368	0.357	0.319	0.472	0.43	0.385	0.416	0.468	0.371	0.371	0.432	0.507
9	0.203	0.282	0.456	0.377	0.449	0.426	0.393	0.535	0.505	0.471	0.497	0.543	0.457	0.461	0.521	0.591
9.25	0.244	0.351	0.544	0.461	0.518	0.477	0.455	0.589	0.559	0.532	0.571	0.615	0.544	0.546	0.6	0.661
9.5	0.305	0.439	0.624	0.532	0.574	0.539	0.506	0.647	0.62	0.596	0.638	0.687	0.626	0.63	0.676	0.737
9.75	0.378	0.533	0.683	0.604	0.644	0.605	0.552	0.699	0.674	0.648	0.705	0.742	0.696	0.701	0.733	0.789
10	0.469	0.619	0.741	0.669	0.694	0.669	0.613	0.753	0.729	0.695	0.748	0.787	0.751	0.763	0.789	0.837
10.25	0.55	0.684	0.786	0.726	0.736	0.716	0.657	0.794	0.771	0.728	0.791	0.829	0.804	0.817	0.836	0.861
10.5	0.626	0.752	0.835	0.774	0.772	0.758	0.695	0.841	0.806	0.772	0.825	0.865	0.845	0.858	0.86	0.876
10.75	0.697	0.809	0.865	0.818	0.815	0.802	0.76	0.872	0.834	0.807	0.849	0.891	0.868	0.877	0.876	0.887
11	0.745	0.849	0.871	0.863	0.839	0.83	0.815	0.89	0.842	0.82	0.86	0.902	0.878	0.886	0.879	0.895
11.25	0.806	0.88	0.884	0.882	0.858	0.85	0.841	0.906	0.857	0.83	0.873	0.917	0.892	0.9	0.894	0.903
11.5	0.838	0.888	0.902	0.889	0.865	0.861	0.853	0.914	0.866	0.839	0.886	0.923	0.905	0.91	0.903	0.907
11.75	0.851	0.899	0.911	0.898	0.877	0.874	0.871	0.929	0.876	0.846	0.9	0.93	0.912	0.92	0.911	0.917
12	0.862	0.916	0.922	0.91	0.887	0.885	0.883	0.941	0.888	0.86	0.905	0.946	0.92	0.93	0.917	0.93
12.25	0.879	0.929	0.93	0.921	0.898	0.898	0.895	0.952	0.911	0.874	0.919	0.955	0.928	0.939	0.924	0.942
12.5	0.889	0.939	0.932	0.933	0.912	0.91	0.909	0.967	0.92	0.888	0.93	0.962	0.929	0.945	0.93	0.948
12.75	0.903	0.938	0.94	0.947	0.921	0.922	0.922	0.975	0.931	0.901	0.935	0.976	0.927	0.948	0.939	0.954
13	0.911	0.943	0.941	0.952	0.929	0.932	0.93	0.985	0.942	0.912	0.949	0.983	0.933	0.956	0.945	0.963
13.25	0.92	0.951	0.956	0.966	0.946	0.947	0.945	0.999	0.954	0.925	0.961	0.994	0.941	0.968	0.955	0.977
13.5	0.927	0.955	0.964	0.975	0.958	0.959	0.956	1.005	0.966	0.932	0.97	1.002	0.941	0.97	0.966	0.99
13.75	0.928	0.968	0.969	0.988	0.966	0.966	0.968	1.016	0.97	0.943	0.984	1.011	0.933	0.969	0.963	0.995
14	0.932	0.968	0.967	0.99	0.964	0.975	0.973	1.017	0.974	0.95	0.979	1.01	0.932	0.979	0.973	0.993
14.25	0.945	0.974	0.976	0.998	0.971	0.982	0.98	1.025	0.977	0.95	0.985	1.01	0.925	0.983	0.981	0.993
14.5	0.945	0.981	0.98	1.001	0.978	0.988	0.986	1.03	0.981	0.952	0.988	1.019	0.918	0.981	0.977	0.995
14.75	0.949	0.985	0.986	1.005	0.981	0.99	0.995	1.035	0.985	0.957	0.997	1.02	0.914	0.976	0.98	1.001
15	0.953	0.99	0.984	1.008	0.984	0.993	0.996	1.038	0.985	0.959	0.996	1.026	0.911	0.97	0.976	1.002
15.25	0.957	0.99	0.979	1.014	0.986	0.993	1.002	1.042	0.979	0.96	0.991	1.021	0.906	0.974	0.974	1.011
15.5	0.958	0.989	0.983	1.017	0.989	0.996	1.001	1.044	0.986	0.962	0.996	1.024	0.89	0.961	0.967	1.003
15.75	0.959	0.994	0.986	1.014	0.991	0.997	1.006	1.048	0.988	0.961	1	1.026	0.893	0.953	0.967	1.01
16	0.966	0.992	0.981	1.019	0.99	0.996	1.007	1.049	0.994	0.964	1.002	1.033	0.894	0.95	0.972	1.022
16.25	0.961	0.991	0.975	1.016	0.994	0.999	1.004	1.054	0.993	0.958	0.999	1.03	0.89	0.953	0.966	1.014
16.5	0.968	0.992	0.988	1.019	0.993	1	1.005	1.048	0.999	0.953	1.001	1.038	0.871	0.954	0.964	1.015
16.75	0.956	0.97	0.967	1.027	0.993	1	1.006	1.046	0.995	0.962	1.001	1.015	0.881	0.961	0.971	1.015
17	0.946	0.977	0.981	1.036	1.001	0.995	1.004	1.055	0.999	0.965	1.019	1.031	0.894	0.969	0.979	1.027
17.25	0.955	1	0.97	1.029	1.008	0.997	1.007	1.052	1.003	0.959	1.014	1.023	0.897	0.968	0.984	1.029
17.5	0.94	1.005	0.981	1.043	1.005	1.006	1.009	1.053	1.013	0.967	1.024	1.048	0.925	0.973	0.992	1.038
17.75	0.926	0.994	0.992	1.039	1.017	1.004	1.011	1.061	1.012	0.97	1.028	1.039	0.934	0.991	0.999	1.043
18	0.953	0.991	0.991	1.054	1.012	1.013	1.017	1.063	1.02	0.978	1.032	1.054	0.937	0.997	0.997	1.05
18.25	0.927	1.014	1.006	1.055	1.012	1.005	1.01	1.054	1.018	0.982	1.034	1.06	0.949	0.996	1.001	1.051
18.5	0.925	1.008	1.016	1.051	1.019	1.01	1.015	1.055	1.026	0.982	1.038	1.057	0.959	1	1.004	1.056
18.75	0.926	1.012	1.01	1.062	1.016	1.001	1.024	1.06	1.024	0.988	1.049	1.049	0.965	1.012	1.008	1.057
19	0.951	1.02	1.021	1.069	1.022	1.002	1.012	1.056	1.032	0.999	1.058	1.065	0.962	1.023	1.01	1.067
19.25	0.944	1.029	1.022	1.069	1.022	0.994	1.01	1.047	1.021	1.009	1.054	1.06	0.967	1.021	1.013	1.068
19.5	0.949	1.034	1.036	1.073	1.039	0.994	1.015	1.053	1.046	1.002	1.066	1.066	0.97	1.02	1.007	1.068
19.75	0.939	1.037	1.024	1.076	1.023	0.972	1.025	1.051	1.016	0.981	1.066	1.079	0.97	1.034	1.003	1.075
20	0.929	1.036	1.022	1.069	1.018	0.989	1.016	1.038	1.035	0.996	1.068	1.092	0.973	1.024	0.997	1.095
20.25	0.944	1.046	1.058	1.07	1.017	0.96	1.02	1.052	1.037	1.003	1.084	1.073	0.973	1.024	0.993	1.085

## Sheet: Figure 5c
time in h post inoculum	PBS				Nb632				Nb633				Nb643
0	0.105	0.106	0.105	0.107	0.105	0.104	0.106	0.105	0.106	0.106	0.108	0.107	0.106	0.106	0.105	0.106
0.25	0.105	0.106	0.105	0.106	0.104	0.104	0.107	0.105	0.106	0.106	0.107	0.107	0.106	0.106	0.105	0.106
0.5	0.105	0.106	0.105	0.107	0.104	0.104	0.107	0.105	0.106	0.106	0.108	0.106	0.106	0.106	0.105	0.106
0.75	0.105	0.106	0.105	0.107	0.104	0.104	0.107	0.105	0.106	0.106	0.107	0.107	0.106	0.106	0.105	0.106
1	0.106	0.106	0.105	0.107	0.105	0.104	0.107	0.106	0.107	0.106	0.107	0.107	0.106	0.107	0.106	0.106
1.25	0.106	0.106	0.105	0.107	0.105	0.105	0.107	0.106	0.106	0.106	0.108	0.107	0.106	0.106	0.106	0.106
1.5	0.106	0.106	0.106	0.107	0.105	0.105	0.107	0.106	0.107	0.106	0.108	0.107	0.106	0.106	0.106	0.107
1.75	0.106	0.106	0.105	0.107	0.105	0.105	0.107	0.106	0.107	0.106	0.108	0.107	0.106	0.107	0.106	0.107
2	0.106	0.106	0.106	0.107	0.105	0.105	0.108	0.106	0.107	0.106	0.108	0.107	0.106	0.107	0.106	0.107
2.25	0.106	0.107	0.106	0.107	0.105	0.105	0.108	0.106	0.107	0.106	0.108	0.107	0.106	0.107	0.106	0.107
2.5	0.106	0.106	0.106	0.107	0.105	0.105	0.108	0.106	0.107	0.107	0.108	0.107	0.107	0.107	0.106	0.107
2.75	0.106	0.107	0.106	0.108	0.105	0.105	0.108	0.106	0.107	0.107	0.108	0.107	0.107	0.107	0.106	0.107
3	0.107	0.107	0.106	0.108	0.105	0.105	0.108	0.106	0.107	0.107	0.108	0.108	0.107	0.107	0.106	0.107
3.25	0.107	0.107	0.106	0.108	0.106	0.105	0.108	0.106	0.107	0.107	0.107	0.108	0.107	0.107	0.107	0.107
3.5	0.106	0.107	0.106	0.108	0.106	0.105	0.108	0.106	0.107	0.107	0.109	0.107	0.107	0.107	0.106	0.107
3.75	0.107	0.107	0.106	0.108	0.106	0.105	0.108	0.106	0.107	0.107	0.108	0.108	0.107	0.107	0.107	0.107
4	0.107	0.107	0.106	0.108	0.106	0.105	0.108	0.107	0.107	0.107	0.108	0.108	0.107	0.107	0.107	0.107
4.25	0.107	0.107	0.106	0.108	0.106	0.106	0.109	0.107	0.108	0.107	0.109	0.108	0.107	0.108	0.107	0.108
4.5	0.107	0.107	0.107	0.109	0.106	0.106	0.109	0.107	0.108	0.107	0.109	0.108	0.107	0.108	0.107	0.108
4.75	0.108	0.108	0.107	0.109	0.107	0.107	0.11	0.108	0.108	0.108	0.11	0.109	0.108	0.109	0.108	0.108
5	0.108	0.108	0.108	0.109	0.107	0.107	0.11	0.108	0.108	0.108	0.11	0.109	0.108	0.109	0.108	0.109
5.25	0.109	0.109	0.109	0.11	0.108	0.108	0.111	0.11	0.109	0.109	0.111	0.11	0.109	0.11	0.109	0.11
5.5	0.11	0.11	0.109	0.111	0.109	0.109	0.112	0.111	0.11	0.109	0.112	0.111	0.11	0.111	0.111	0.111
5.75	0.111	0.111	0.111	0.113	0.111	0.11	0.114	0.112	0.111	0.11	0.113	0.113	0.111	0.113	0.112	0.112
6	0.113	0.112	0.113	0.114	0.113	0.113	0.116	0.114	0.112	0.112	0.115	0.115	0.113	0.114	0.115	0.114
6.25	0.115	0.114	0.116	0.117	0.116	0.115	0.119	0.118	0.115	0.114	0.118	0.117	0.116	0.118	0.118	0.116
6.5	0.119	0.118	0.12	0.12	0.12	0.12	0.123	0.122	0.117	0.116	0.121	0.122	0.12	0.122	0.122	0.121
6.75	0.123	0.122	0.125	0.126	0.127	0.125	0.13	0.13	0.121	0.119	0.127	0.128	0.124	0.129	0.129	0.126
7	0.13	0.129	0.133	0.134	0.136	0.134	0.139	0.14	0.127	0.126	0.135	0.136	0.132	0.137	0.139	0.134
7.25	0.14	0.139	0.145	0.144	0.149	0.146	0.153	0.155	0.135	0.133	0.147	0.148	0.143	0.152	0.153	0.147
7.5	0.154	0.153	0.163	0.158	0.169	0.165	0.172	0.175	0.147	0.144	0.162	0.165	0.158	0.171	0.174	0.166
7.75	0.174	0.172	0.19	0.182	0.196	0.192	0.198	0.203	0.164	0.16	0.186	0.19	0.182	0.197	0.203	0.189
8	0.204	0.203	0.225	0.214	0.235	0.226	0.236	0.244	0.188	0.181	0.217	0.223	0.214	0.235	0.241	0.223
8.25	0.241	0.24	0.272	0.257	0.283	0.275	0.283	0.294	0.22	0.211	0.259	0.268	0.255	0.284	0.293	0.267
8.5	0.294	0.291	0.335	0.312	0.348	0.334	0.349	0.363	0.26	0.25	0.31	0.325	0.311	0.349	0.362	0.326
8.75	0.358	0.357	0.407	0.382	0.422	0.408	0.422	0.436	0.316	0.302	0.381	0.398	0.38	0.425	0.44	0.4
9	0.435	0.433	0.485	0.466	0.498	0.481	0.502	0.517	0.384	0.368	0.457	0.474	0.457	0.501	0.519	0.478
9.25	0.511	0.509	0.568	0.546	0.581	0.565	0.587	0.602	0.455	0.441	0.535	0.557	0.537	0.587	0.605	0.565
9.5	0.593	0.594	0.647	0.634	0.658	0.644	0.666	0.679	0.536	0.517	0.624	0.642	0.622	0.665	0.68	0.651
9.75	0.67	0.674	0.727	0.719	0.734	0.72	0.739	0.757	0.617	0.601	0.697	0.72	0.696	0.738	0.753	0.729
10	0.747	0.75	0.8	0.796	0.801	0.79	0.805	0.829	0.689	0.677	0.77	0.796	0.767	0.809	0.821	0.801
10.25	0.82	0.822	0.87	0.87	0.866	0.855	0.866	0.894	0.76	0.746	0.839	0.866	0.835	0.874	0.882	0.863
10.5	0.884	0.888	0.931	0.937	0.922	0.915	0.915	0.952	0.825	0.812	0.899	0.927	0.892	0.926	0.934	0.92
10.75	0.944	0.946	0.985	0.997	0.968	0.958	0.954	0.999	0.889	0.875	0.952	0.982	0.945	0.971	0.975	0.97
11	0.993	0.991	1.027	1.044	1.003	0.995	0.987	1.038	0.941	0.927	0.992	1.023	0.982	1.006	1.008	1.006
11.25	1.033	1.029	1.063	1.088	1.027	1.027	1.014	1.073	0.987	0.975	1.026	1.062	1.017	1.035	1.032	1.038
11.5	1.065	1.058	1.086	1.115	1.051	1.045	1.03	1.095	1.028	1.014	1.053	1.091	1.036	1.046	1.045	1.053
11.75	1.083	1.079	1.098	1.133	1.064	1.058	1.047	1.107	1.059	1.041	1.066	1.107	1.053	1.063	1.056	1.072
12	1.092	1.082	1.108	1.14	1.071	1.064	1.049	1.115	1.083	1.056	1.078	1.112	1.06	1.066	1.06	1.077
12.25	1.101	1.093	1.113	1.146	1.08	1.069	1.052	1.122	1.095	1.067	1.084	1.118	1.066	1.067	1.062	1.084
12.5	1.106	1.098	1.119	1.152	1.08	1.072	1.06	1.128	1.101	1.072	1.085	1.122	1.067	1.07	1.065	1.085
12.75	1.108	1.1	1.12	1.155	1.088	1.075	1.065	1.129	1.108	1.081	1.084	1.123	1.07	1.07	1.063	1.09
13	1.112	1.105	1.121	1.158	1.092	1.076	1.068	1.131	1.112	1.084	1.085	1.124	1.072	1.073	1.069	1.091
13.25	1.116	1.107	1.125	1.162	1.099	1.079	1.065	1.136	1.118	1.087	1.088	1.125	1.076	1.075	1.07	1.093
13.5	1.117	1.109	1.122	1.162	1.095	1.081	1.061	1.14	1.119	1.085	1.087	1.124	1.074	1.081	1.074	1.093
13.75	1.12	1.117	1.125	1.161	1.102	1.081	1.06	1.142	1.119	1.085	1.089	1.125	1.075	1.077	1.074	1.095
14	1.113	1.11	1.118	1.158	1.105	1.08	1.061	1.139	1.118	1.085	1.079	1.122	1.071	1.075	1.073	1.091
14.25	1.114	1.11	1.118	1.157	1.098	1.081	1.066	1.146	1.122	1.085	1.09	1.125	1.073	1.076	1.068	1.094
14.5	1.114	1.106	1.113	1.156	1.1	1.084	1.064	1.143	1.122	1.088	1.101	1.121	1.068	1.076	1.066	1.093
14.75	1.113	1.11	1.115	1.156	1.092	1.078	1.069	1.149	1.122	1.087	1.105	1.12	1.069	1.069	1.055	1.088
15	1.116	1.113	1.126	1.156	1.101	1.079	1.075	1.154	1.124	1.086	1.103	1.123	1.07	1.073	1.052	1.091
15.25	1.115	1.112	1.118	1.154	1.103	1.077	1.091	1.157	1.123	1.091	1.085	1.126	1.065	1.064	1.035	1.096
15.5	1.115	1.109	1.114	1.156	1.102	1.067	1.078	1.158	1.125	1.092	1.083	1.112	1.059	1.058	1.018	1.098
15.75	1.117	1.113	1.12	1.153	1.107	1.064	1.087	1.158	1.125	1.096	1.098	1.11	1.056	1.049	1.012	1.107
16	1.116	1.11	1.125	1.155	1.112	1.071	1.104	1.16	1.128	1.1	1.081	1.102	1.057	1.048	1.021	1.116
16.25	1.12	1.111	1.115	1.155	1.111	1.082	1.101	1.159	1.131	1.09	1.087	1.103	1.059	1.041	1.033	1.114
16.5	1.118	1.116	1.124	1.158	1.113	1.073	1.103	1.16	1.128	1.095	1.081	1.107	1.063	1.029	1.032	1.119
16.75	1.129	1.116	1.122	1.157	1.117	1.066	1.105	1.164	1.13	1.098	1.077	1.111	1.067	1.041	1.024	1.12
17	1.123	1.114	1.131	1.16	1.125	1.081	1.107	1.168	1.12	1.096	1.082	1.102	1.068	1.047	1.035	1.132
17.25	1.122	1.12	1.127	1.159	1.12	1.085	1.115	1.167	1.131	1.101	1.083	1.098	1.072	1.054	1.052	1.136
17.5	1.127	1.123	1.135	1.163	1.124	1.085	1.121	1.17	1.13	1.095	1.079	1.1	1.084	1.054	1.053	1.143
17.75	1.127	1.123	1.141	1.161	1.135	1.094	1.128	1.177	1.13	1.096	1.074	1.113	1.086	1.067	1.07	1.146
18	1.132	1.117	1.14	1.164	1.132	1.103	1.127	1.181	1.115	1.098	1.079	1.111	1.088	1.067	1.076	1.152
18.25	1.126	1.131	1.145	1.172	1.13	1.101	1.135	1.185	1.129	1.108	1.084	1.119	1.102	1.069	1.081	1.159
18.5	1.127	1.13	1.133	1.167	1.133	1.103	1.132	1.186	1.125	1.104	1.071	1.125	1.105	1.079	1.09	1.162
18.75	1.129	1.129	1.14	1.167	1.141	1.106	1.137	1.193	1.136	1.101	1.075	1.117	1.114	1.097	1.103	1.159
19	1.133	1.138	1.15	1.175	1.146	1.121	1.143	1.202	1.127	1.105	1.081	1.126	1.116	1.088	1.107	1.171
19.25	1.135	1.141	1.142	1.169	1.134	1.119	1.144	1.204	1.136	1.106	1.067	1.133	1.12	1.094	1.117	1.17
19.5	1.143	1.137	1.16	1.176	1.145	1.124	1.146	1.209	1.145	1.101	1.069	1.134	1.122	1.091	1.118	1.171
19.75	1.146	1.15	1.154	1.179	1.153	1.132	1.155	1.217	1.142	1.11	1.065	1.145	1.125	1.115	1.129	1.162
20	1.155	1.153	1.147	1.185	1.145	1.138	1.147	1.218	1.135	1.109	1.068	1.147	1.125	1.119	1.134	1.166
20.25	1.155	1.155	1.158	1.188	1.16	1.151	1.16	1.226	1.143	1.118	1.063	1.159	1.134	1.125	1.141	1.178

## Sheet: Figure 5d
time in h post inoculum	PBS				Nb632				Nb633				Nb643
0	0.105	0.105	0.102	0.106	0.106	0.107	0.106	0.106	0.105	0.11	0.105	0.106	0.106	0.106	0.105	0.106
0.25	0.105	0.105	0.102	0.106	0.106	0.107	0.106	0.106	0.104	0.111	0.105	0.107	0.105	0.106	0.104	0.106
0.5	0.105	0.105	0.102	0.106	0.106	0.107	0.106	0.106	0.105	0.111	0.105	0.107	0.106	0.106	0.105	0.106
0.75	0.105	0.105	0.102	0.106	0.106	0.107	0.106	0.106	0.105	0.111	0.106	0.107	0.106	0.106	0.105	0.106
1	0.105	0.106	0.103	0.106	0.106	0.107	0.106	0.106	0.105	0.111	0.106	0.107	0.106	0.106	0.105	0.106
1.25	0.106	0.106	0.103	0.106	0.106	0.107	0.106	0.106	0.105	0.112	0.106	0.107	0.106	0.106	0.105	0.107
1.5	0.106	0.106	0.103	0.107	0.107	0.107	0.107	0.106	0.105	0.112	0.106	0.107	0.106	0.106	0.105	0.107
1.75	0.106	0.106	0.103	0.107	0.107	0.107	0.106	0.106	0.105	0.112	0.106	0.107	0.106	0.106	0.105	0.107
2	0.106	0.106	0.103	0.107	0.107	0.107	0.106	0.106	0.105	0.112	0.106	0.107	0.106	0.106	0.105	0.107
2.25	0.106	0.106	0.103	0.107	0.107	0.108	0.107	0.106	0.105	0.112	0.106	0.107	0.106	0.106	0.105	0.107
2.5	0.106	0.106	0.103	0.107	0.107	0.108	0.108	0.107	0.105	0.112	0.106	0.107	0.106	0.106	0.105	0.107
2.75	0.106	0.106	0.103	0.107	0.107	0.108	0.108	0.107	0.106	0.112	0.106	0.107	0.106	0.107	0.105	0.107
3	0.106	0.106	0.103	0.107	0.107	0.108	0.108	0.107	0.106	0.112	0.106	0.108	0.107	0.107	0.105	0.107
3.25	0.106	0.106	0.103	0.107	0.107	0.108	0.107	0.107	0.105	0.112	0.107	0.108	0.107	0.107	0.105	0.107
3.5	0.106	0.106	0.103	0.107	0.107	0.108	0.107	0.107	0.106	0.112	0.106	0.108	0.107	0.107	0.105	0.107
3.75	0.106	0.107	0.103	0.107	0.107	0.109	0.107	0.107	0.106	0.113	0.107	0.108	0.106	0.107	0.106	0.107
4	0.106	0.106	0.103	0.107	0.107	0.108	0.108	0.107	0.106	0.113	0.106	0.108	0.107	0.107	0.105	0.107
4.25	0.106	0.106	0.103	0.107	0.107	0.108	0.107	0.107	0.106	0.112	0.107	0.108	0.107	0.107	0.106	0.107
4.5	0.106	0.107	0.103	0.107	0.107	0.108	0.107	0.107	0.106	0.113	0.107	0.108	0.107	0.107	0.106	0.107
4.75	0.106	0.107	0.103	0.107	0.107	0.108	0.107	0.107	0.106	0.113	0.107	0.108	0.107	0.107	0.106	0.107
5	0.106	0.107	0.103	0.107	0.107	0.108	0.109	0.107	0.106	0.113	0.107	0.108	0.107	0.107	0.106	0.107
5.25	0.107	0.107	0.104	0.107	0.108	0.108	0.108	0.107	0.106	0.113	0.107	0.108	0.107	0.107	0.106	0.107
5.5	0.107	0.107	0.104	0.108	0.107	0.109	0.107	0.107	0.106	0.113	0.107	0.109	0.107	0.107	0.106	0.107
5.75	0.107	0.107	0.104	0.108	0.108	0.109	0.107	0.107	0.106	0.113	0.107	0.109	0.107	0.107	0.106	0.107
6	0.107	0.107	0.104	0.107	0.108	0.109	0.108	0.108	0.107	0.114	0.108	0.109	0.107	0.107	0.106	0.107
6.25	0.107	0.107	0.104	0.108	0.108	0.109	0.109	0.108	0.107	0.114	0.108	0.11	0.107	0.107	0.106	0.107
6.5	0.108	0.108	0.104	0.108	0.108	0.111	0.109	0.108	0.107	0.114	0.11	0.111	0.107	0.107	0.106	0.107
6.75	0.109	0.108	0.105	0.108	0.109	0.112	0.109	0.11	0.108	0.115	0.111	0.113	0.107	0.107	0.106	0.107
7	0.109	0.109	0.105	0.109	0.11	0.114	0.11	0.111	0.11	0.117	0.113	0.116	0.107	0.107	0.106	0.108
7.25	0.111	0.111	0.106	0.11	0.112	0.116	0.111	0.113	0.113	0.119	0.116	0.119	0.107	0.107	0.106	0.108
7.5	0.113	0.113	0.108	0.112	0.113	0.12	0.114	0.116	0.116	0.121	0.119	0.126	0.107	0.107	0.106	0.107
7.75	0.116	0.116	0.111	0.115	0.116	0.125	0.116	0.119	0.122	0.125	0.129	0.135	0.107	0.107	0.106	0.108
8	0.122	0.12	0.115	0.118	0.121	0.135	0.122	0.127	0.132	0.134	0.139	0.15	0.107	0.107	0.106	0.108
8.25	0.13	0.128	0.12	0.125	0.128	0.15	0.13	0.139	0.144	0.144	0.156	0.173	0.107	0.108	0.106	0.108
8.5	0.141	0.136	0.129	0.134	0.139	0.171	0.143	0.157	0.162	0.162	0.183	0.207	0.107	0.107	0.106	0.107
8.75	0.159	0.154	0.143	0.149	0.157	0.204	0.164	0.186	0.194	0.189	0.222	0.255	0.107	0.107	0.106	0.108
9	0.186	0.179	0.166	0.173	0.185	0.247	0.196	0.224	0.234	0.228	0.273	0.32	0.107	0.107	0.106	0.107
9.25	0.223	0.21	0.197	0.204	0.222	0.305	0.242	0.279	0.292	0.281	0.343	0.404	0.107	0.107	0.106	0.107
9.5	0.273	0.26	0.241	0.248	0.274	0.388	0.301	0.352	0.368	0.352	0.421	0.491	0.107	0.107	0.106	0.108
9.75	0.338	0.317	0.297	0.307	0.339	0.484	0.382	0.442	0.453	0.436	0.5	0.555	0.107	0.107	0.106	0.108
10	0.415	0.398	0.368	0.386	0.418	0.564	0.472	0.516	0.518	0.514	0.56	0.614	0.107	0.107	0.106	0.108
10.25	0.484	0.481	0.435	0.463	0.5	0.639	0.551	0.586	0.58	0.571	0.619	0.661	0.107	0.107	0.106	0.108
10.5	0.53	0.545	0.5	0.532	0.578	0.711	0.624	0.657	0.634	0.627	0.662	0.704	0.107	0.107	0.106	0.108
10.75	0.6	0.601	0.552	0.6	0.64	0.77	0.686	0.718	0.697	0.676	0.713	0.747	0.107	0.107	0.106	0.108
11	0.647	0.662	0.614	0.668	0.709	0.81	0.745	0.767	0.742	0.731	0.746	0.775	0.107	0.107	0.106	0.107
11.25	0.703	0.712	0.665	0.727	0.753	0.849	0.798	0.811	0.775	0.763	0.778	0.815	0.107	0.107	0.106	0.108
11.5	0.74	0.765	0.715	0.764	0.794	0.866	0.837	0.836	0.786	0.798	0.801	0.831	0.107	0.107	0.106	0.107
11.75	0.77	0.794	0.746	0.799	0.831	0.878	0.863	0.845	0.791	0.812	0.808	0.844	0.107	0.107	0.106	0.108
12	0.8	0.819	0.779	0.821	0.855	0.886	0.869	0.85	0.801	0.817	0.823	0.842	0.108	0.108	0.106	0.107
12.25	0.811	0.829	0.79	0.833	0.858	0.896	0.873	0.863	0.809	0.833	0.836	0.86	0.107	0.108	0.106	0.108
12.5	0.829	0.839	0.789	0.846	0.868	0.904	0.889	0.875	0.825	0.846	0.849	0.883	0.108	0.108	0.106	0.107
12.75	0.843	0.849	0.812	0.859	0.877	0.919	0.896	0.881	0.832	0.86	0.86	0.894	0.107	0.107	0.106	0.107
13	0.855	0.856	0.822	0.873	0.89	0.927	0.903	0.895	0.841	0.878	0.873	0.904	0.107	0.108	0.106	0.108
13.25	0.871	0.874	0.835	0.89	0.897	0.939	0.92	0.906	0.855	0.887	0.888	0.913	0.108	0.108	0.107	0.108
13.5	0.893	0.888	0.838	0.903	0.907	0.946	0.937	0.923	0.872	0.901	0.902	0.937	0.108	0.108	0.107	0.108
13.75	0.903	0.9	0.851	0.914	0.92	0.956	0.947	0.93	0.88	0.913	0.915	0.934	0.108	0.108	0.107	0.108
14	0.917	0.91	0.863	0.925	0.928	0.966	0.956	0.942	0.886	0.924	0.924	0.947	0.108	0.108	0.106	0.108
14.25	0.931	0.927	0.874	0.943	0.932	0.974	0.973	0.952	0.894	0.936	0.93	0.962	0.108	0.108	0.106	0.108
14.5	0.939	0.936	0.875	0.952	0.922	0.98	0.979	0.962	0.898	0.948	0.939	0.961	0.108	0.108	0.106	0.108
14.75	0.95	0.943	0.887	0.963	0.932	0.988	0.991	0.971	0.899	0.952	0.948	0.958	0.108	0.108	0.107	0.108
15	0.96	0.947	0.886	0.971	0.946	0.989	1	0.974	0.906	0.96	0.957	0.959	0.108	0.108	0.107	0.108
15.25	0.964	0.951	0.889	0.974	0.955	0.993	1.006	0.983	0.903	0.97	0.955	0.955	0.108	0.108	0.107	0.108
15.5	0.975	0.958	0.894	0.982	0.972	0.994	1.009	0.991	0.903	0.971	0.96	0.948	0.108	0.108	0.107	0.108
15.75	0.973	0.958	0.899	0.989	0.974	1	1.015	0.993	0.895	0.971	0.962	0.953	0.108	0.108	0.107	0.108
16	0.975	0.961	0.896	0.994	0.981	1.005	1.02	0.994	0.887	0.972	0.966	0.95	0.108	0.108	0.107	0.108
16.25	0.975	0.959	0.895	0.993	0.974	1.008	1.025	1.001	0.897	0.976	0.957	0.963	0.108	0.108	0.107	0.108
16.5	0.97	0.963	0.9	0.997	0.974	1.008	1.02	1	0.893	0.97	0.95	0.973	0.108	0.108	0.107	0.108
16.75	0.968	0.978	0.9	0.996	1	1.009	1.025	0.992	0.899	0.974	0.947	0.978	0.108	0.108	0.107	0.108
17	0.973	0.989	0.901	1.004	0.986	1.016	1.018	0.996	0.907	0.966	0.938	0.974	0.108	0.108	0.107	0.108
17.25	0.961	0.996	0.895	1	0.992	1.019	1.018	0.987	0.897	0.96	0.935	0.985	0.108	0.108	0.107	0.108
17.5	0.95	0.996	0.911	1.005	0.992	1.013	1.018	0.999	0.906	0.964	0.93	0.984	0.108	0.108	0.107	0.108
17.75	0.971	0.993	0.906	1.007	1.01	1.02	1.02	0.989	0.916	0.968	0.934	0.986	0.108	0.108	0.107	0.108
18	0.986	0.992	0.905	1.009	0.995	1.032	1.018	1.004	0.907	0.964	0.938	1.002	0.108	0.108	0.107	0.108
18.25	0.984	1.003	0.914	1.011	0.988	1.045	1.025	0.999	0.908	0.983	0.94	0.975	0.108	0.108	0.107	0.108
18.5	0.966	1	0.916	1.015	0.981	1.041	1.022	0.999	0.919	1	0.905	0.989	0.108	0.108	0.107	0.108
18.75	0.98	0.995	0.912	1.017	0.987	1.048	1.012	1.006	0.906	0.983	0.898	1.003	0.108	0.108	0.107	0.108
19	0.992	1.01	0.902	1.02	1.015	1.055	1.051	1.001	0.895	1.018	0.933	0.992	0.108	0.108	0.107	0.108
19.25	0.985	0.987	0.883	1.022	1.001	1.052	1.017	0.995	0.903	0.975	0.926	1.015	0.108	0.108	0.107	0.108
19.5	0.984	0.992	0.888	1.028	1.054	1.058	1.008	0.994	0.91	0.987	0.939	1.002	0.108	0.108	0.107	0.108
19.75	0.982	0.984	0.892	1.03	0.988	1.058	1.02	0.995	0.926	0.982	0.935	1.006	0.108	0.108	0.107	0.108
20	0.988	1.007	0.871	1.037	1.004	1.069	1.021	0.998	0.92	0.979	0.919	1.031	0.108	0.108	0.107	0.108
20.25	0.973	1.022	0.792	1.035	1.002	1.066	1.016	0.988	0.948	0.978	0.956	1.023	0.108	0.108	0.107	0.108

## Sheet: Figure 5f
PBS	100	Nb632	91.1	Nb633	95.5	Nb643	40.3
PBS	100	Nb632	98.1	Nb633	70.5	Nb643	43.1
PBS	100	Nb632	98.7	Nb633	97.9	Nb643	46.7
PBS	100	Nb632	89	Nb633	85	Nb643	18.4
PBS	100	Nb632	98.8	Nb633	80.1	Nb643	37.7
PBS	100	Nb632	91.4	Nb633	75.5	Nb643	18.6
PBS	100	Nb632	94.4	Nb633	95.7	Nb643	20.2
PBS	100	Nb632	95.6	Nb633	82.7	Nb643	32.6
PBS	100	Nb632	74.7	Nb633	72.9	Nb643	47
PBS	100	Nb632	96.3	Nb633	73.9	Nb643	53
PBS	100	Nb632	92.8	Nb633	86	Nb643	20
PBS	100	Nb632	91.8	Nb633	91	Nb643	47.7
PBS	100	Nb632	90.3	Nb633	73.1	Nb643	48.8
PBS	100	Nb632	95.7	Nb633	94.4	Nb643	42.9
PBS	100	Nb632	98.2	Nb633	75.1	Nb643	23
PBS	100	Nb632	95.9	Nb633	83.7	Nb643	38.3
PBS	100	Nb632	99.1	Nb633	79.9	Nb643	49
PBS	100	Nb632	95.8	Nb633	93.2	Nb643	41.8
PBS	100	Nb632	92.8	Nb633	95.2	Nb643	31
PBS	100	Nb632	70.2	Nb633	69.8	Nb643	45.2

## Sheet: Figure 5g
time in h post inoculum	PBS				Nb632				Nb633				Nb643
0	0.107	0.106	0.106	0.106	0.105	0.105	0.105	0.105	0.109	0.105	0.108	0.104	0.105	0.105	0.103	0.105
0.25	0.106	0.106	0.106	0.106	0.105	0.105	0.104	0.105	0.109	0.105	0.108	0.104	0.104	0.105	0.103	0.105
0.5	0.106	0.106	0.106	0.107	0.105	0.105	0.104	0.105	0.109	0.105	0.108	0.104	0.104	0.105	0.103	0.105
0.75	0.106	0.106	0.106	0.106	0.105	0.107	0.105	0.105	0.109	0.105	0.108	0.104	0.104	0.105	0.103	0.105
1	0.106	0.106	0.106	0.107	0.105	0.106	0.105	0.105	0.109	0.105	0.108	0.104	0.105	0.105	0.104	0.105
1.25	0.107	0.106	0.106	0.108	0.105	0.108	0.105	0.106	0.109	0.105	0.108	0.104	0.105	0.105	0.104	0.105
1.5	0.107	0.106	0.107	0.107	0.105	0.107	0.105	0.106	0.109	0.105	0.108	0.104	0.105	0.106	0.104	0.106
1.75	0.107	0.106	0.107	0.108	0.105	0.107	0.105	0.105	0.109	0.105	0.108	0.104	0.105	0.105	0.104	0.106
2	0.107	0.106	0.107	0.109	0.105	0.107	0.105	0.105	0.109	0.105	0.108	0.104	0.105	0.105	0.104	0.106
2.25	0.107	0.107	0.107	0.109	0.106	0.106	0.105	0.106	0.11	0.106	0.109	0.105	0.105	0.106	0.104	0.106
2.5	0.107	0.107	0.107	0.109	0.106	0.106	0.105	0.106	0.11	0.105	0.109	0.105	0.105	0.106	0.104	0.106
2.75	0.107	0.107	0.107	0.108	0.106	0.106	0.106	0.106	0.11	0.106	0.109	0.105	0.105	0.106	0.104	0.106
3	0.107	0.107	0.107	0.108	0.106	0.106	0.106	0.106	0.11	0.106	0.109	0.105	0.105	0.106	0.104	0.106
3.25	0.107	0.107	0.107	0.107	0.106	0.107	0.106	0.106	0.11	0.105	0.109	0.105	0.105	0.106	0.104	0.106
3.5	0.107	0.107	0.107	0.108	0.106	0.108	0.106	0.106	0.11	0.106	0.109	0.105	0.105	0.106	0.104	0.106
3.75	0.108	0.107	0.107	0.108	0.106	0.108	0.106	0.106	0.11	0.106	0.109	0.105	0.105	0.106	0.104	0.106
4	0.107	0.107	0.108	0.108	0.106	0.108	0.106	0.106	0.11	0.106	0.109	0.105	0.105	0.106	0.104	0.106
4.25	0.108	0.107	0.108	0.108	0.106	0.106	0.106	0.106	0.11	0.106	0.109	0.105	0.105	0.106	0.104	0.106
4.5	0.108	0.107	0.108	0.108	0.106	0.106	0.106	0.106	0.11	0.106	0.109	0.105	0.106	0.106	0.104	0.106
4.75	0.108	0.107	0.108	0.108	0.107	0.108	0.106	0.107	0.11	0.106	0.11	0.106	0.105	0.106	0.105	0.106
5	0.108	0.107	0.108	0.108	0.107	0.108	0.106	0.107	0.111	0.107	0.11	0.106	0.105	0.106	0.104	0.106
5.25	0.109	0.108	0.109	0.109	0.107	0.107	0.107	0.108	0.111	0.107	0.11	0.106	0.106	0.106	0.105	0.106
5.5	0.11	0.108	0.109	0.11	0.108	0.108	0.108	0.108	0.112	0.108	0.111	0.107	0.106	0.106	0.105	0.106
5.75	0.111	0.11	0.11	0.111	0.108	0.108	0.108	0.109	0.112	0.108	0.112	0.108	0.106	0.106	0.105	0.107
6	0.112	0.111	0.111	0.112	0.109	0.111	0.11	0.109	0.113	0.109	0.113	0.11	0.106	0.106	0.105	0.107
6.25	0.114	0.112	0.112	0.114	0.111	0.112	0.111	0.111	0.115	0.11	0.116	0.111	0.106	0.106	0.105	0.106
6.5	0.116	0.114	0.115	0.116	0.113	0.115	0.113	0.113	0.117	0.112	0.117	0.113	0.106	0.106	0.105	0.107
6.75	0.119	0.117	0.118	0.119	0.115	0.117	0.116	0.116	0.119	0.116	0.121	0.118	0.106	0.106	0.105	0.107
7	0.124	0.122	0.122	0.124	0.119	0.121	0.12	0.12	0.124	0.119	0.127	0.122	0.107	0.107	0.106	0.107
7.25	0.132	0.128	0.128	0.131	0.125	0.127	0.125	0.126	0.131	0.126	0.136	0.13	0.107	0.107	0.106	0.108
7.5	0.141	0.138	0.137	0.14	0.134	0.133	0.134	0.134	0.141	0.133	0.147	0.141	0.107	0.108	0.106	0.108
7.75	0.156	0.15	0.149	0.154	0.146	0.146	0.147	0.147	0.154	0.147	0.164	0.158	0.108	0.109	0.107	0.108
8	0.179	0.169	0.168	0.174	0.163	0.163	0.164	0.164	0.174	0.165	0.188	0.18	0.11	0.11	0.108	0.11
8.25	0.206	0.195	0.192	0.202	0.188	0.185	0.189	0.188	0.2	0.189	0.219	0.211	0.111	0.111	0.111	0.111
8.5	0.246	0.229	0.226	0.24	0.222	0.215	0.221	0.219	0.236	0.222	0.261	0.252	0.114	0.113	0.113	0.113
8.75	0.296	0.276	0.271	0.288	0.266	0.257	0.267	0.263	0.283	0.267	0.317	0.305	0.117	0.117	0.117	0.115
9	0.362	0.336	0.328	0.351	0.324	0.311	0.325	0.319	0.341	0.324	0.385	0.37	0.122	0.122	0.122	0.119
9.25	0.435	0.407	0.398	0.428	0.398	0.378	0.399	0.388	0.411	0.393	0.455	0.438	0.128	0.129	0.13	0.125
9.5	0.51	0.481	0.468	0.503	0.469	0.449	0.472	0.462	0.478	0.464	0.534	0.512	0.138	0.139	0.141	0.133
9.75	0.59	0.563	0.546	0.588	0.554	0.528	0.555	0.541	0.555	0.542	0.613	0.588	0.153	0.154	0.157	0.144
10	0.664	0.64	0.62	0.668	0.636	0.605	0.636	0.622	0.629	0.619	0.69	0.661	0.172	0.175	0.179	0.161
10.25	0.739	0.711	0.69	0.746	0.712	0.677	0.711	0.702	0.702	0.693	0.76	0.735	0.2	0.203	0.209	0.183
10.5	0.805	0.784	0.758	0.819	0.784	0.745	0.786	0.777	0.768	0.766	0.827	0.803	0.235	0.241	0.248	0.214
10.75	0.862	0.846	0.82	0.884	0.85	0.814	0.854	0.849	0.831	0.831	0.884	0.86	0.283	0.292	0.299	0.252
11	0.92	0.906	0.877	0.948	0.908	0.872	0.916	0.912	0.888	0.894	0.938	0.917	0.346	0.354	0.362	0.305
11.25	0.964	0.957	0.925	0.998	0.961	0.923	0.969	0.971	0.94	0.947	0.985	0.961	0.414	0.423	0.426	0.369
11.5	0.999	0.996	0.967	1.036	1.002	0.967	1.015	1.014	0.978	0.99	1.017	0.994	0.484	0.496	0.499	0.436
11.75	1.03	1.031	1.009	1.068	1.034	1.002	1.049	1.05	1.008	1.025	1.043	1.023	0.562	0.574	0.569	0.507
12	1.033	1.034	1.009	1.093	1.05	1.016	1.069	1.083	1.034	1.052	1.058	1.042	0.636	0.647	0.641	0.583
12.25	1.046	1.052	1.024	1.1	1.065	1.03	1.085	1.103	1.056	1.065	1.065	1.045	0.709	0.72	0.714	0.656
12.5	1.054	1.058	1.042	1.105	1.075	1.042	1.095	1.109	1.061	1.077	1.068	1.054	0.779	0.79	0.777	0.73
12.75	1.053	1.063	1.043	1.111	1.079	1.048	1.1	1.12	1.068	1.083	1.075	1.056	0.845	0.855	0.839	0.795
13	1.065	1.073	1.054	1.114	1.089	1.054	1.112	1.123	1.073	1.087	1.079	1.058	0.907	0.912	0.894	0.855
13.25	1.063	1.071	1.053	1.115	1.089	1.058	1.109	1.127	1.078	1.09	1.083	1.06	0.96	0.964	0.938	0.914
13.5	1.074	1.08	1.054	1.119	1.098	1.066	1.115	1.133	1.083	1.096	1.084	1.064	1.002	1.005	0.974	0.958
13.75	1.076	1.087	1.063	1.12	1.101	1.074	1.122	1.136	1.083	1.101	1.087	1.061	1.039	1.037	1.002	0.996
14	1.069	1.076	1.06	1.119	1.098	1.071	1.121	1.136	1.082	1.093	1.077	1.066	1.06	1.054	1.016	1.019
14.25	1.07	1.073	1.059	1.12	1.103	1.074	1.126	1.142	1.087	1.095	1.079	1.067	1.076	1.065	1.026	1.041
14.5	1.068	1.08	1.056	1.12	1.105	1.075	1.128	1.143	1.086	1.094	1.079	1.069	1.083	1.065	1.034	1.052
14.75	1.073	1.079	1.055	1.118	1.107	1.077	1.126	1.145	1.092	1.094	1.078	1.07	1.085	1.075	1.034	1.061
15	1.074	1.08	1.063	1.122	1.106	1.078	1.128	1.146	1.09	1.096	1.081	1.07	1.09	1.077	1.038	1.064
15.25	1.073	1.077	1.059	1.12	1.109	1.078	1.129	1.149	1.091	1.095	1.077	1.073	1.093	1.079	1.044	1.068
15.5	1.073	1.083	1.064	1.121	1.108	1.082	1.134	1.155	1.092	1.098	1.08	1.075	1.097	1.084	1.044	1.07
15.75	1.083	1.087	1.056	1.122	1.111	1.089	1.137	1.156	1.095	1.098	1.085	1.078	1.1	1.087	1.05	1.077
16	1.071	1.08	1.053	1.122	1.113	1.085	1.136	1.16	1.099	1.101	1.079	1.077	1.1	1.086	1.052	1.077
16.25	1.075	1.085	1.051	1.124	1.114	1.089	1.143	1.162	1.098	1.102	1.084	1.085	1.104	1.088	1.056	1.081
16.5	1.076	1.086	1.051	1.125	1.121	1.098	1.145	1.161	1.101	1.101	1.081	1.085	1.108	1.089	1.056	1.087
16.75	1.08	1.088	1.049	1.128	1.125	1.097	1.147	1.167	1.101	1.102	1.088	1.087	1.112	1.088	1.063	1.086
17	1.084	1.093	1.061	1.133	1.127	1.103	1.154	1.168	1.105	1.109	1.095	1.092	1.114	1.095	1.064	1.091
17.25	1.085	1.088	1.048	1.133	1.131	1.106	1.153	1.17	1.106	1.107	1.088	1.09	1.116	1.095	1.068	1.091
17.5	1.087	1.096	1.051	1.134	1.134	1.113	1.161	1.174	1.106	1.113	1.097	1.093	1.118	1.099	1.071	1.095
17.75	1.088	1.094	1.049	1.138	1.137	1.119	1.16	1.177	1.104	1.113	1.083	1.097	1.121	1.099	1.071	1.099
18	1.083	1.089	1.042	1.141	1.145	1.126	1.158	1.183	1.116	1.121	1.098	1.092	1.127	1.105	1.077	1.103
18.25	1.099	1.106	1.055	1.143	1.147	1.122	1.166	1.183	1.114	1.118	1.104	1.09	1.124	1.106	1.078	1.1
18.5	1.1	1.103	1.057	1.151	1.153	1.131	1.172	1.188	1.104	1.119	1.102	1.103	1.131	1.108	1.083	1.109
18.75	1.103	1.105	1.049	1.153	1.153	1.131	1.169	1.191	1.113	1.123	1.106	1.1	1.136	1.113	1.085	1.109
19	1.108	1.112	1.073	1.159	1.163	1.138	1.183	1.197	1.118	1.129	1.118	1.107	1.138	1.116	1.087	1.115
19.25	1.113	1.117	1.071	1.164	1.161	1.143	1.184	1.204	1.115	1.125	1.114	1.11	1.142	1.118	1.083	1.115
19.5	1.113	1.114	1.074	1.173	1.176	1.152	1.186	1.207	1.127	1.136	1.121	1.118	1.147	1.127	1.084	1.125
19.75	1.134	1.127	1.095	1.178	1.181	1.155	1.192	1.212	1.126	1.141	1.126	1.12	1.151	1.126	1.091	1.128
20	1.131	1.131	1.09	1.183	1.184	1.165	1.208	1.22	1.127	1.148	1.128	1.128	1.156	1.131	1.091	1.132
20.25	1.134	1.124	1.095	1.19	1.191	1.17	1.212	1.228	1.129	1.153	1.123	1.135	1.161	1.137	1.099	1.139

[truncated: 5 more sheets: Figure S2d, Figure S6, Figure S8b, Figure S8c, Figure 13b]
